# Supplementary material for: Senecio changii (Asteraceae: Senecioneae), a New Species from Sichuan, China
Source: PLoS One. 2016 Apr 6;11(4):e0151423. doi: 10.1371/journal.pone.0151423 (PMC4822971; doi:10.1371/journal.pone.0151423)
Supplement: S1 File — ITS region: 1–950; ETS region: 951–1058. (FAS) [file pone.0151423.s003.fas]

>Abrotanella_emarginata
----------------------------------------------ACATGTTAAAACAA
CCGGGTGACTTGGGGGTT-----GGGCTTA-TGTCTGAGCCTCA-TGGCGCCTCGTCGAT
GTGTTT-TCTTGGTCA-GCCCTTTGGG-GCCTC-----------AAGGAT--GTCACACT
GGC-ACAACAACAAACCCC--GGCACGGCATGTG-CCAAGGAAAACTAAA--C---TTAA
GAATGGCCCT--TACCATGCTG--CCCCGTT-CGCGGTGTGG-GCATGGCATGTGGCTTC
TTTGT-AATCACAAACGACTCTCGGCAACGGATATCTCGGCTCACGCATCGATGAAGAAC
GTAGCAAAATGCGATACTTGGTGTGAATTGCAGAATCCCGTGAACCATCGAGTTTTTGAA
CGCAAGTTGCGCTCGAAGCC---ATTCGGCTGAGGGCACGTCTGCCTGGGCGTCACGCAT
CGCGTCGCCCCCA--ACCAT-GA--CTCCTCGATGAGGATGTGTGGGAMGGGGG-CGGAG
ATTGGTCTCCCGTGCC---TATAGCGTGGTTGGCCAAAA-TAGGAGTC-YCCTTC-GACG
GATGCACGACTAGTGGTGGTTGAAAAAAAC----CTCGTCTCGTGTCGTGTGTTATGAGT
CGTT--GGAG-GACCTCTTC-AAAGACCCTAACGTGTCGTCTACTAACGACGCTTCGACC
GCGACCCCAGGTCAGGCGGGACTACCCGCTGAGTTTAAGCATATCACAACTTCCACCTGG
CATACCTCTTCAGTTATACGCCAA-GGCTTGTATCGCCATGAGCGTATTGTGGGTTTTCT
GTGTTGCATACCTAATCAATGGTACTG-ATTTGATTGATTGATGTCCCTTT--CGTCTTG
GGCTGCACTT-GTGGCCTGGGATGAACTTTGAAGCG-TCTCTTTGATCCACTCATCAGAT
GCAC--ATGCTTT-GATTGTTTGGCTCATTGGGTAT-CGCTTGGTCTCTTGTATATGGAA
CTTGATGTG-GGCATGGGG-TC--GCA--TGATCC-TTTTT-T-GCCCTC-CTTGAGCGT
TGTCGCTTCTCTAAAACTGATCCATTCGTGCCTAGGCTGAAACCCTGTGCGGTGGTGTAT
GTTTAGAGGAACGAGACCGTTTAAAGCTTTTCCAAAACGACTGTCCTCTGCGCCTAGGCT
C-GTACC-TGCGTGGTGGTC-ATGTCGAGGAGGAATGCTACCTGGTTGATCCTGCCAGTA
GTCATATGCTTGTCTCAAAGATTAAGCCATG
>Adenostyles_alpina
TGCGGAAGGATCATTGTCGAAANCTGCNTAGCANAANGACCCGTGAACATGTNACAACAA
TNNNGTGTCCTTNGTNTN-----GGGCTCN-TGTNNGATTCTTT-GGATGCCNCGTNGAN
GTGCNT-CTTTGGTNA-GCCCNTTGGG-TC-CT-----------AAGGAT--GTNACATT
GGC-ANANCAACAA-CCCCC-GGCACGNCATGTG-CCAAGGAAAANTAAA--C---TTAA
GAAGGGCTTGCATACCATGCTT--CACTGTT-CGCGCGGTATTGCAAGG-ATGCGGCTTC
TTTAT-AATCACAA-CGACTCTCGGGAACGGATATCTCGGCTCACGCATCGATGAAGAAC
GTAGCAAAATGCGATACTTGGTGTGAATTGCAGAATCCCGTGAACCATCGAGTTTTTGAA
CGCAAGTTGCGCCCGAAGCC---TTTTGGTCGAGGGCACGTCTGCCTGGGCGTCACACAT
CGCGTCGCCCTCC--ACAAC-AC--CCTTT-CATGGGGATG-TTGTAATGGGGG-CGGAG
ATTGGTCTCCCGTTCN---TAAGGTGCGGTTGGCTAAAA-TAAGAGTC-CCCTTC-GATG
GACGCACGATTAGTGGTGGTTGACAAGACC----CTCTTATCGAGTCGTGTGTTCTAAGG
AGTAA-GGAA-GATCTCTCC-AATGACCCTAATGTGTCGTCTTGT-ACGATGCTTTGACC
G-GACCCCAGGTCAGGCTTG--------------------------CAACTTCCACCTGG
CATACCTCTTCAATTATGCGTCAA-GGCTTGTATCGCCTTGGATGTATTGCGGGTTTCTT
GTATTTCATACCCAATTGCTGGTATTG-TTTTGGTTGATTGAAGTCCCTTTT-CATCTTG
TGTTGCTGTT-GTGATGCATGATGAACCTTGAAGCGGTCTCTATGTTCCATCATGTTGAT
GCAA--ATGCATT-GATGTTGTGGCCCATTGAGTGT-TGCCTGGTATCCTTGATACGGAA
CATTATGTG-GGCATGGGG-TCTCTCA--TGACTC-TTGTT-TTGTCCTT-GTTAAGTGT
T-------CTTTGAA----------------------------------CGACGGTTCAT
GC-----------------------------------------------GCGCCTAGGCT
C-GTACC-TGCGCGATGTTCTTTGTCAAAGAGGAATGCTACCTGGTTGATCCTGCCAGTA
GTCATATGCTTGTCTCAAAGATTAAGCCATG
>Arrhenechthites_mixta
TGCGGAAGGATCATTGTCGAAACCTGCATAGCAGAACGACCCGTGAACATGTAACAACAA
TCAGGTGTCCTCAGCATC-----GGGCTTTGTGTCTGATTCTTT-GGATGCCATGTTGAT
GTGCGT-CTTTGGTAA-GCCTCTTGGGTTT-CT-----------AAGGAT--TGCACATT
GGC-ACAACAACAAAACCCC-GGCACGGCACGTG-CCAAGGAAATATAAAAAC---TTAA
GAAAGGCTTG--TACCATGCTT--CACCGTT-TGCGGTGAGT-GCATGGAATCTTGCTTC
TTTAT-AATCATAAACGACTCTCGGCAACGGATATCTCGGCTCACGCATCGATGAAGAAC
GTAGCAAAATGCGATACTTGGTGTGAATTGCAGAATCCCGTGAACCATCGAGTTTTTGAA
CGCAAGTTGCGCCCGAAGCC---TTCTGGCCGAGGGCACGTCTGCCTGGGCGTCACACAT
CGCGTCGCCCCCC--ATCAC-AC--CTCTT-GACGGG--TG-TTTGACTGGGGG-CGGAG
ATTGGTCTCCCGTTCC---TAAGGTACGGTTGGCTAAAA-TAGGAGTC-CCCTTC-GACG
GACGCACGATTAGTGGTGGTTGACAAGACC----CTTTTATCGAGTCGTGTGTTCCAAGA
AGTAA-GGAA-GATCTCTCT-GATAACCCTAATGTGTCGTCTCATGACGATGCTCCGACT
GCGACCCCAGGTCAGGCGGGACTACCCGCTGAGTTTAAGCATATCACAACTTCCACCTGG
CATACCTCTTCAGTTAAGCGTCAT-GACTTGTATCGTCTTAAGCGTATTTGGGGTTTTCT
GTGTTGCATACCTAATTAACGGTATTG-TTTTGATTGATCGAAGTCCCTTTT-CATCTTG
TGCTGCCTTT-GTGATGCATGATGAACCTAGAAGCGGTCTCTATGTTCCACCATGTTGAT
TCTA--GTGTGAC-GATGTTGTGGCCCATTGAGTGT-TGCTTGGTATCCTGAATACAAAA
CATTATTTG-GGCATAGGG-TCACTCA--TGACTC-TTGTT-TTGTCCCT-TTTCAGTGT
T-------CTTTATAA---------------------------------CGACAGTTCAT
GC-----------------------------------------------GCGCCTAGGCT
C-GTACC-TGCGCGATGTTCTTTGTCGAAGAGGAATGCTACCTGGTTGATCCTGCCAGTA
GTCATATGCTTGTCTCAAAGATTAAGCCATG
>Capelio_caledonica
TGCGGAAGGATCATTGTCGAAGCCTGCACAGCAGAACGACCCGTGAACATGTAATAACAA
CATGGTGTCCTTGGTATC-----GGGCTCT-TGTCTGATTCTTG-GGACGCCTTGTCGAT
GTGCGT-TTTTGCTGA-ACCCCTTGGG-TCTTY-----------AATGAY--GTCACATT
GTC-ACAACAACAACCCCC--GGCACGGCATGTG-CCAAGGAAAACTTAA--C---TTAA
GAAGGGCTCG--TACCATGCTG--CCTCGTT-CGYGGGGTCK-GCATGGGACGTGGCTTC
TTTGT-AATCACAAACGACTCTCGGCAACGGATATCTCGGCTCACGCATCGATGAAGAAC
GTAGCAAAATGCGATACTTGGTGTGAATTGCAGAATCCCGTGAACCATCGAGTTTTTGAA
CGCAAGTTGCGCCCGAAGCC---ATTCGGCCAAGGGCACGTCTGCCTGGGCGTCACGCAT
CGCGTCGCCCCC---TCCAT-GC--CTCCCTAAAGGGGATGCGYGGGATGGGG--CGGAA
ATTGGTCTCCCGTGTC---TTTGGTGCGGTTGGCCAAAA-TAGGAGTC-CCCTTC-GATG
GACGCACGACTAGTGGTGGTTGATAAAACC----TTCGTATCGAGTCGTGTTTACTTAGG
AGTAAGGGAA-GACCTCTTT-AAAGACCCCAACGTGTCGTCTTGTGATGACGCTTCGACC
GCGACCCCAGGTCAGGCGGGACTACCCGCTGAGTTTAAGCATATCACAACTTCCACCTGG
CATACCTCCTCAGTTATGCGGCAA-GGCTTGTATCGCCTTGAGCGTATCGTGGGTTTCCT
GTGTTGCATACCTAATCGATGGTATCG-TTTGGATCGATYGAAGTCCCTTTT-CATCATG
CGTTGCACTC-GTGACATGTGATGAACCTCAAAGTGGTCTCTATGTTCCATTTCATTGAT
GCTCTCATGCGTC-GATGGTGTGGCMCATTGAGCAT-TGCTTGGTCTCTTGGATATAGAA
CCTGATGCG-GGCATGGGG-TCTCACA--CGATCC-TTTTT-TTGCCCTC-GTTCAGTGT
T-------CTCTAAA----------------------------------CGACGGTTCAC
GC-----------------------------------------------GCGCCTAGGCT
C-GTACC-TGCGCGGTGTTCTATGTCGAAGAGGAATGCTACCTGGTTGATCCTGCCAGTA
GTCATATGCTTGTCTCAAAGATTAAGCCATG
>Chersodoma_jodopappa
TGCGGAAGGATCATTGTCGAAACCTGCATAGCAGAACGACCCGTGAACATGTAACAACAT
TAGGGTGTCCTTGGTATT-----GGGCTCT-TGTCTGATTCTTT-GGATGCCTTGTCTTT
GTGCAT-CTTTGGTTA-ACCCATTGGG-TC-CT-----------AAGGAT--GTCACATT
GGC-ACAACAACAACCCCCC-GGCACGGCATGTG-CCAAGGAAAATTAAA--C---TTAA
GAAGGGCTCT--TGCCATGCTT--CCCCGTT-TGCGGGGTCT-GCATGGGATGTGGCTTC
TTTAT-AATCACAAACGACTCTCGGCAACGGATATCTCGGCTCACGCATCGATGAAGAAC
GTAGCAAAATGCGATACTTGGTGTGAATTGCAGAATCCCGTGAACCATCGAGTTTTTGAA
CGCAAGTTGCGCCCGAAGCC---TTTTGGCCGAGGGCACGTCTGCCTGGGCGTCACACAT
CGCGTCGCCCCC---ACCAC-GC--CTCCTTGTTGGGGATGTTTGG-ATGGGGG-CGGAG
ATTGGTCTCCCGTTCC---TATGGTGCGGTTGGCTAAAA-TAGGAGTC-CTCTTC-GATG
GACGCACGATTAGTGGTGGTTGACAAGACC----CTCTTATCGAGTCGTGCGTTCTAAGG
AGTAA-GGAA-GATCTCTTC-AAAGACCCAAATGTATTGTCTTGTGATGATGCATCGACC
GCGACCCCAGGTCAGGCGGGACTACCCGCTGAGTTTAAGCATATCACAACTTCCACCTGG
CATACCTCCTCAGTTATGCGTCAA-GGCTTGTATCGCCTGGAGCGTATTGTGGGTTTT-T
GTGTTGCATACCTAATTGATGGTATCG-TTTTGGTTGATCGAAGTCCCTTTT-CATCTTG
TGTTGCATTT-GTGACACATGATGAACCTCGAAGCGGTCTCTATGATCCATCCTGTTGAT
GCAT--GTTCATC-GATTGTGTGGCCCATTGAGCAT-TGCTTGGTCTCTTGGATACGGAA
CATGATGTG-GGCATGGGG-TCTCTCA--TGATCC-TTGTT-TTGCYCCC-GTTCAGCGT
T-------CTCTAAA----------------------------------CGACAGTTCTC
GC-----------------------------------------------CCGCCTAGGCT
C-GTACC-TGCGGGGTGATCTACGTCGAAGAGGAGTGCTACCTGGTTGATCCTGCCAGTA
GTCATATGCTTGTCTCAAAGATTAAGCCATG
>Cineraria_abyssinica
TGCGGAAGGATCATTGTCGAAACCTGCATAGCAGGACGACCCGTGAACATGTAACAACAT
CTGGGTGTCCTTGGAATC-----GGGCACT-TGTCCGATTCTTT-GGATGCCAGGTTGAT
GTGCGT-CTTTGGTAA-GCCCTTTGGG-TC-CT-----------AAGGAT--GTCATATT
GGCAAAAACAACAA-CCCCC-GGCACGGCATGTG-CCAAGGAAAAATAAA--C---TTAA
AAAGGGCTTG--TGCCGTGCTT--CACCGTT-CGCGGTGATT-GCAAGGTGTCTTGCTTC
TTTAT-AATCACAAACGACTCTCGGCAACGGATATCTCGGCTCACACATCGATGAAGAAC
GTAGCAAAATGCGATACTTGGTGTGAATTGCAGAATCCCGTGAACCATCGAGTTTTTGAA
CGCAAGTTGCGCCCGAAGCC---TTTTGGCTAAGGGCACGTCTGCCTGGGCGTCACACAT
CGCGTCACCCCCA--AACAC-AC--CTCTT-GATGGGGATG-TCGTAGTGGGGG-TGGAG
ATTGGTCTCCCGTTCC---AAAGGTGCGGTTGGCTAAAA-AAAGAGTC-CCCTTC-AACG
GACGCACGATTAGTGGTGGTTGACAAGACC----CTCTTATCGAGTCGTGTGTTCAAAGT
TGTAA-GGAAAGATTTCTTC-AATGACCCTAATGTGTCGTCTTGT-ACGATGCTTCGACC
GCGACCCCAGGTCAGGCGGGACTACCCGCTGAGTTTAAGCATATCACAACTTCCACCTGG
CATACCTCTTCAGTTATGTGTTAA-GGGTTGTATCCCCTTGAGCGCATTGTGGGTTTCCT
GTGTTGAATTCCATTTTGATGGTATTG-TTTTGGCTCATTCAAGTCCCTTTT-CATCTTG
TGTTGCCTTT-GTGATTCAAGATGAACCATGAAGTGGTCTCTTTCTTCCACAATGTTGAT
GCGA--ATGCATT-GATGTTGTGGCTGAATGAGCGT-TGCTTGGTATCCTGGATACGGAA
CATTATGTG-GACATGGAG-TTGTTCA--TGGCTC-TTGTT-TTGTCCTC-GTTCAGTGT
T-------CTTTGAAA---------------------------------CGACAGTTCAT
GC-----------------------------------------------GCGCCTAGGCT
C-GTACC-TGCGCGATGATCTTTGTCAAAGAGGAATGCTACCTGGTTGATCCTGCCAGTA
GTCATATGCTTGTCTCAAAGATTAAGCCATG
>Crassocephalum_crepidioides
TGCGGAAGGATCATTGTCGAANCCTGCGTAGCACAACGACCCGTGAACATGTAACAACAA
CTGGGTGTCCGTTGTATC-----GAGCCCT-TGCTTGGTTCTTT-GGATGCCATGTTGAT
GTGCGT-CTTTGGTAC-TCCTCTTGGGTTCCCT-----------TAGG-C--GTCACATT
GAC-ACAAGAACAAACCCCC-GGCACGGCATGTG-CCAAGGAAAAATTAA--C---GTAA
AAAGGGCTGG--TATCGNGCGT--CATCGTT-CGNGATGATT-GCATGGAATCTTGCTTC
TTTAT-AATCATAAACGACTCTCGGCAACGGATATCTCGGCTCACGCATCGATGAAGAAC
GTAGCAAAATGCGATACTTGGTGTGAATTGCAGAATCCCGTGAACCATCGAGTTTTTGAA
CGCAAGTTGCGCCCGAAGCC---TTTTGGTTGAGGGCACGTCTGCCTGGGCGTCACATAT
CGNGTCGCCTCCT--ATCAT-AC--CTCTT-NACGGGAATG-CTTGGATGGAGG-CGGAG
ATTGGTCTCCCGTCCT---TAAGGTGCGGTTGGCCTAAA-CAGGAGTC-CTCTTC-GAAG
GATGCACGATTAGTGGTGGTTGAAATGACC----CTYTTATCGAGTCGTGTGTTCCAAGG
AGTAG-GGAA-GATCCCTTT-GATGACCCTAACGTGTCGTCTCATGACGATCCTTCGACT
GCGACCC-AGGTCAGGCGGGA---------------------------------------
------------------------------------------------------------
-----------------------------------------AAGAACCTTTT-CATCTTG
TATTGCTTTT-GCAATGCATAATGAACCTTGAAGCTTTCTCTATGTTGCACAATGTTAAT
TCTA--GGCGGTT-GATGTTGTGGTCCATTGAGTGT-TGCTTGGTATCCTGCATACAGAT
CATTATTTG-GGCATAGGG-TTAAACT--TAACTC-TTGTT-TTG-CCCT-TTTCAGTGT
T-------CTTCATGA---------------------------------CGACAGTTCAT
GC-----------------------------------------------GCGCCTAGGCT
C-GTACC-TGCGTGATGTTCTTTGTCGGAGATGAATGCTACCTGGT--------------
-------------------------------
>Crocidium_multicaule
TGCGGAAGGATCATTGTCGAGACCTGCATAGCAGAACGACC-GCGAACATGTAACAAATA
TC-GGTGTCCTTGTTGTC-----CAACTTT-TGTTTGATTACTT-GGATGCCTTTTCGAT
GTGCGT-CTC-GGTTT-GCTTTTTATGTCTATATTAGGCCTACCGAGTAC--GTTCCATC
GAC-ACATTAACAAACCCCCCGGCACGGAACGTG-CCAAGGAAAACTAAA--C---TTAA
-AAGAGCTCG--TACCATGCCT--ACTCGTTTCGCGTTGTTT-GCATGGGACGTTGTATC
TTTAT-AAACATAAACGACTCTCGGCAACGGATATCTTGGCTCACGCATCGATGAAGAAC
GTAGCAAAATGCGATACTTGGTGTGAATTGCAGAATCCCGTGAACCATCGAGTTTTTGAA
CGCAAGTTGCGCCCGAAGCC---TTTTGGCTGAGGGCACGTCTGCCTGGGCGTCACACAT
CGCATTATCCCC---ATCGC-TT--TTCCATAATGGTGTTGCT-GG--TCGGGGACGAAG
ATTGGTCTCCCGTTCC---TTGAGTGCGGTTGGCTAAAA-CACGAGTC-CTCTTC-CATG
GAGGCACGATTAGTGGTGGTTGTAAAGACC----CTCTTGTTAAGTTGTGTTCTCTATG-
-GTTGAGGAA-G-TCTTTTC-AATGACCCTAAT-TATCGCCATGTGTCGATATTTTGACC
ACGACCCCAGGTCAGGCGGGATTACCCGCTGAGTTTAAGCATATCACAACTTCCACCTGG
CATACCTCTTCAATCATACGTTAAAGGCTTGTATCGCTTGTAATGTATTGTGGGTTTTCT
GTGTTGTATACCGAACTAACGGAATTG-TTTTGATTGAGTAGAGTACCTTTT-TGTCATG
TGGTGTGCTT-ATCTCACTTGGCGAACCTTGAAGTCATCTCTACGATCCCTCTTGTTGAC
ACAT--ATGTGAC-AATGATTTGGCTCGTTGA-TATTAGCTTGGTATCTTGGATATGGAA
CACAATGTG-AGCATGAGT-TATCTTT--TGGTTC-TTGTT-TTGCTCTTTGTTTTGTGT
T-------CTCTAGTA---------------------------------CGACAGTTCAT
AT-----------------------------------------------ACGTACTGGCT
T-GTTCA-TGCGTGATGTTCTATGTCGAAAAGGAATGCTACCTGGTTGATCCTGCCAGTA
GTCATATGCTTGTCTCAAAGATTAAGCCATG
>Dauresia_alliariifolia
----------------TCGAAACCTGCATAGCAGAACGACTTGTGAACATGTAACAACAA
TTGGGTGTCCTTGGTATC-----GGGCTCA-TGTCTGATTCTTT-GGATGCCATGTTGAT
GTGCGT-CTTTGGTAA-GCCTCTTGGG-TT-CT-----------AAAGAT--GTTGCATC
GGC-AAAACAACAAACCCCC-GGCACAGCATGTG-CCAAGGAGAAATAAA--C---TTAA
GAAGGGCTTG--TACCATGTTT--AACCGTT-CGCGGTTATT-GCATGGTATTTGGCTTC
TTTAT-AATCACAAACGACTCTCGGCAACGGATATCTCGGCTCACGCATCGATGAAGAAC
GTAGCAAAATGCGATACTTGGTGTGAATTGCAGAATCCCGTGAACCATCGAGTTTTTGAA
CGCAAGTTGCGCCCGAAGCC---TTTTAGCTGAGGGCACGTCTGCCTGGGCGTCACACAT
CGCGTCGCCCCC---ACCAC-AA--CTCTT-GATTGGGATG-TTGGAATGGGGG-CGGAG
ATTGGTCTCCCGTTCT---AAATGTGCGGTTGGCTAAAA-TAAGAGTT-CCCTTC-GATG
GACGCACAGTTAGTGGTGGTTGACAAGACC----CTTATATTTAGTTGTGCGTTCTAAGG
AGTA--GGAA-GAACTCTTC-AATGACCCTAATGTGTCGTCTTGTGACGATACTTCGACT
----------------------------------------------CAACTTCCACCTGG
CATACCTCTTCAGTTATGTGTCAA-GGCTTGTATTTCCTTGAGCATATTGTGGGTTTCCT
GTGTTGCATACCTGATTGATGGTAATG-TTTTGATYGATGGTAGTCCCTTG--CATCTTG
TGTTGCATTT-GTGACGCGTGATGTACCTTGAAGTGGTCTCTATGTTCCATTATGTTAAT
GCAAA-ATGCATT-GATGTTGTGGCCCATTGAGTGT-CGCTTGTTTTCTTGGATACAGAA
AATTATGTG-GGCATGGGG-TTTTTCT--TGACTC-TTGTT-TTGTCCTC-CTTTAGTAT
T-------CTTTAAAA---------------------------------CGACAGTTCAT
GC-----------------------------------------------GCGCCTAGGCT
C-GTACC-TGCGTGATGTTCTTTGTCGAAGAGGAATGCTACCTGGTTGATCCTGCCAGTA
GTCATATGCTTGTCTCAAARATTAAGCCATG
>Dendrophorbium_bomanii
TGCGGAAGGATCATTGTCGAAACCTGCATAGCAGAATGACCTGTGAACATGTAACAACAT
TTGTGTGTCCTTGGTATT-----GGGCGCT-TGTCTGATTCTTT-GGATGCCAAGTTGAT
GTGTGT-CTTTGGTTA-GCCCATATGG-TC-CC-----------AAGGAT--GCAACATC
GGC-AAAACAACCA-CCCCC-GGCACGGCATGTG-CCAAGGAAAATTAAA--C---TTAA
AAAGGGCTTG--TGTCGTGCTT--CACCGTT-CGCGGTGATT-GCAAGGTATCTTGCTTC
TTTGT-AATCACAAACGACTCTCGGCAACGGATATCTCGGCTCACGCATCGATGAAGAAC
GTAGCAAAATGCGATACTTGGTGTGAATTGCAGAATCCCGTGAACCATCGAGTTTTTGAA
CGCAAGTTGCGCCCGAAGCC---TTTTGGCTGAGGGCACGTCTGCCTGGGCGTCACACAT
CGCGTCACCTCCT--AGCAC-AC--CTCTT-CATGCGGATG-TTGTTGTGGGGG-TGGAG
ATTGGTCTCCCGTCCC---TAAGGTGCGGTTGGCTAAAA-TAGGAGTC-CCCTAC-GAAG
GATGCACGATTAGTGGTGGTTTGCAAGACC----CTCTTATCGAGTCGTGTGTTCAAAGA
AG----GGAA-GATCTCTTTTGACGACCCTAAAGTGTCATCTTGT-ATGATGCTTCTACT
GCGACCCCAGGTCAGGCGGGACTACCCGCTGAGTTTAAGCATATCACAACTTCCACCTGG
CATACCTCTTCAGTTATGCGTTAA-AGGTTGTATCTCCTTGAACGTATTGTGGGTTTCCT
GTGTTGAATTCCAATTTGATGGTATCG-TTTTGGTAGATCGAAGTCCCTTTT-CATCTTG
TGATGCCTTT-GTGATTCAAGATGAACTATGAAGTGATCTCTATGTTCCACTATGTTGAT
GCAA--ATGCATT-GATGTCGTGGCCCATTGAGCGT-TGCTTGGTATCCTGGATACGGAA
CATTATGTG-GGCATGG-G-TCTCTCA--TGGCTC-TTGTT-TTGTCCTC-GTTTGGTGT
T-------CTTCAAAA---------------------------------CGACAGATCAT
GC-----------------------------------------------GCGCCTAGGCT
C-GTACC-TGYGTGATGATCTTTGTCARAGAGGAATGCTACCTGGTTGATCCTGCCAGTA
GTCATATGCTTGTCTCAAAGATTAAGCCATG
>Dolichoglottis_lyallii
TGCGGAAGGATCATTGTCGAAACCTGCATAGCAGAACGACCCGTGAACATGTAACAACAA
CCGGGTGTCCTTGGTATC-----AGACTCT-TGTCTGATTCTTT-GGATGCCTCGTCGGT
GTACGT-TTTTGGCCA-GCCCCTTTGG-TT-CT-----------AATTAC--GTCACATT
GGC-ACAACAACAACCCCCC-GGCACGGCATGTG-CCAAGGAAATTTAAA--C---TTAA
AAAGGGCTCG--TACCATGCGT--CCCCGTT-YGCGGGGTTT-GCGTGGGATGTGGCTTC
TTTAT-AATCACAAACGACTCTCGGCAACGGATATCTCGGCTCACGCATCGATGAAGAAC
GTAGCAAAATGCGATACTTGGTGTGAATTGCAGAATCCCGTGAACCATCGAGTTTTTGAA
CGCAAGTTGCGCCCGAAGCC---TTTTGGCCGAGGGCACGTCTGCCTGGGCGTCACACAT
CGCGTCGCCCCC---ACCAT-GC--CTCTCTAATGGGGATGCTGGG-AAGGGGG-CGGAT
ATTGGTCTCCCGTTCC---TATGGTGCGGTTGGCTAAAA-TAGGAGTC-CCCTTC-GATG
GACGCACGATTAGTGGTGGTTGACAAGACC----CTCTTATCGAGTCGTGCGTTCTAAGG
AGTAC-GGAA-GGTCTCTTA-AAAAACCCAAG-GTGTCGTCTTGTGACGATGCTTCGACC
GCGACCCCAGGTCAGGCGGGACTACCCGCTGAGTTTAAGCATATCACAACTTCCACCTGG
CTTWCCTCCTCAGTTATGCGTCAA-GGCTTGTATCGCCTGGAGCGTATTGTGGGTTTCCT
GTGTTGCATACCTAATTGACGGTATTG-TTTAAATTGATTGAAGTCCCTTTT-CGTCTTG
TGTTGCATAT-GTGACGCATGATGAACCTTGAAGCGGTCTCTATGATCCATCATGTTGAT
GCAA--ATGTATC-GATTGTGTGGCCCATTGAGCAT-TGCTTGGTCTCTTGGATACGGAA
CATGATGTG-GGCATAAGG-TCTCTTA--TGATCC-TTGTT-TTGCCCTC-GTTCAGTGT
T-------CTCTAGAA---------------------------------CGACAGTTCAC
GC-----------------------------------------------GCGCCTAGGCT
C-GTACC-TGCGCGGTGTTCTATGTCGAAGAGGAATGCTACCTGGTTGATCCTGCCAG--
-------------------------------
>Emilia_coccinea
TGCGGAAGGATCATTGTCGAA-CCTATGTACCAGAGTGACTTGTGAACATGTAACAACAT
TTTGGTGTCCTTGGTATTAGTCATGTCATT-TGTCTAATTCTTT-GGATGCCATGTTGAT
GTATAA-CTTTGGTAA-ACCCTTTGGG-AG-CC-----------AATGAT--TTTACATT
GAC-AAATCAACAA-CCACC-GACACGGCATGTG-TCAAGGACAAATAAA--C---ATAA
GAAGGCTTGT--T-CCATGCATG-CACCGTT-TGCGGTTATT-GCAAGGTAACTTGCTTC
TTTCT-AAAAATAAACGACTCTCGACAACGGATATCTTGGCCCACGCATCGATGAAGAAC
GTAGCAAAATGCGATACTTGGTGTGAATTGCAGAATCCCGTGAACCATCGAGTTTTTGAA
CGCAAGTTGCGTCCGAAACC---TTTTGGTCGAGGACACGTCTGCCTGGGCGTCACATGT
CATGTCACCTCCCA-AACAC-AC--CTCCT-GATGGGGATG-TCATTGTGGTGG-TGGAG
ATTGGCTCTCCGTTCC---AGAGGTGCGGTTAGCTAAAA-CAAGAGTC-CCTTTT-GACT
GACACATGATTAGTGGTGGTCGGCAAG-CC----CTATTATCGAGTTGTGTGTTCAAAGT
ATTTAAGAG--GATCTCCTT-GATGACCCTAATGTCTCGTCATGT-ACGATGCGTTGATT
GCGACCC-AGGTCAGGTGGGACTA------------------------------------
-----------AGTTATGCGTCAA-AGATTCTATTTCCTTGAGCATATCATGGGTTTCTT
GTGTTGTATTCCAATAGGAAGGTATCGGTTTTGGATGATAGAAGTCCTTTTT-CATCTTG
TTTTGTGTTT--TTATTCAAGATGAACTTAGAAGTTGTCTCGATGTTCCATTTTGTCAAT
GTAA--ATGCATT-GTTGATGTGGTCTGTTGAGTGT-TGCTTGGTATTATGGATATGGTA
CATTAAATA-GGTGTTGGG-TCTCTTA--AGTCTC-TAACA-TCGTCCAT-GTTAAGTGT
T-------CTTTAAAA---------------------------------CGACAGTCCAT
GC-----------------------------------------------GCGCCTAGGCT
C-GTACC-TGCGTGATGGGCTTTGTCAAGGAGGAATGCTACCTGGTTGATCCTGCCAGTA
GTCATATGCTTGTCTCAAAGATTAAGCCATG
>Garcibarrigoa_telembina
-----------------------------------------------------------T
CTGGGTGTCCTTGGTATT-----TGTCACT-TGATGGATTCCTT-GGATGCCATGTTGAT
GTGTGT-CTTTCGT---GGCCTTTTGG-TC-AT-----------AAGGAT--GTCACATT
GAC-AAAACAACAA-ACCCC-GGCACGGCATGTG-CCAAGGAAAAATAAA--C---ATAA
GAAGGGCTTG--A--CGTGCTT--CATTGTT-CGCGATGATT-GCAAGACATCTTGCTTC
TTTAT-AATCACAAAGGACTCTCGACAACGGATATCTCGGCTCATGCATCGATGAAGAAC
GTAGCAAAATGCGATACTTGGTGTGAATTGCAGAATCCCGTGAACCATCGAGTTTTTGAA
CGCAAGTTGCGCTCGAAGCC---TTTTGGCCAAGGGCATGTCTGCCTGGGCGTCACACAT
CGTGTCACCTCTC--AGCAC-AT--CTCTT-GATATGGATG-TTGTTGTGATGG-TGGAG
ACTGGTCTCCCGTTCC---AAAGGTGCGGTTGGCTAAAA-TAAGAGTC-CCCCCT-TATG
GACGCACGATTAGTGGTGGTTTGCAAGACC----CTCTTATCGAGTTGTGTGTTCAATG-
AGTAA-GGAA-GACCTCTAT-GATAACCCTAATATGTTGTCTTGT-ACGA----------
----------------------------------------------CAACTTCCACCTGG
CATACCTCTTCAGTTATGCTTCAA-GGGTTGTATACCTTTGAGCGTATTTTGGGTTTCTT
GTTTTAAATTCCAATTTCATGGTATTG-TTTTGGAAGATCGAAGTCCCTTTT-CATTTTG
TATCTCCTTT-GTGATTCAAGATGAACTATGAAGTGGTCTCTATATTCCATAATGTTGAT
GCTA--ATGTATT-GATGTTGTGGCGTGTTGAGCTTATGCTTGGTATCTTGGATACGAAA
CATAATGTG-GGC-TGG-G-TCTTTAC--TGGCTT-TTGTT-TTGCTCTC-GTT-AATAT
T-------CTTCGAAT---------------------------------CGACAGTTCAT
GC-----------------------------------------------GCGCCTAGGCT
C-GTACC-TGCGTGATGAACTTTGTCAAAGAGGAATGTTACCTGGTTGATCCTGCCAGTA
GTCATATGCTTGTCTCA--------------
>Homogyne_alpina
TGCGGAAGGATCATTGTCGAAAACTGCATAGCAAAACGACTTGTGAACATGTTACAACAA
TCTAGTGTCCTTAGTGTC-----GGGCTCT-TGTTCGATTCTTT-GGATGCCTTGTCGAT
GTGCAT-CTTTGGTCA-GCCTATTGGG-TC-CT-----------AAGGAT--GTCACATT
GGC-ACAACAACAA-CCCCC-GACACGGCATGTG-TCAAGGAAAATTAAA--C---TTAA
GAAGAGCCTG--TACCATGCTA--CCTCGTT-CGCGGGGTTTTGCATGGGATGTGGCTTC
TTTAT-AATCACAAACGACTCTCGGCAACGGATATCTCGGCTCACGCATCGATGAAGAAC
GTAGCAAAATGCGATACTTGGTGTGAATTG------------------------------
------------------------------------------------------------
------------------------------------------------------------
------------------------------------------------------------
------------------------------------------------------------
------------------------------------------------------------
----------------------------------------------CAACTTCCACCTGG
CTTACCTCCTCAGTTATGCGTAAA-GGCTTGTATCGCCCGGAGCGTATTGTGGGTTTCCT
GTGTTGCATACCTAATTGACGGTATTG-TTTTGATTGATTGAAGTCCCTTTT-CATCATG
TGTTGCATTT-GTGATGCATGATGAACCCTGAAGCGGTCTCTATGATCCATCCTGTTGAT
GTAC--ATGCATT-GATGGTTTGGCCCATTGAGCTT-TGCTTGGTCTCTTGGATACGGAA
TATGATGTG-GGCATAGGGGTCTATCA--TGATCC-TTGTT-TTGCCCTC-GTTCAGTGT
T-------CTCTAGAA---------------------------------CGACAGTTCAT
GC-----------------------------------------------GCGCCTAGGCT
C-GTACC-TGCGTGATGTTCTATGTCAAAGAGGAATGCTACCTGGTTGATCCTGCCAGTA
-------------------------------
>Io_ambondrombeensis
TGCGGAAGGATCATTGTCGAAACCTGCATAGCAGAACGACCCGTGAACATGTAACAACAT
TTGGGTGACCTTGGTATT-----GGGCACT-TGTCTGATTCTTT-GGATGCCACGTTGAT
GTGAGT-CTT-----------------------------------ATGAT--GTCACATC
GGC-AAAACAACCA-CCCCC-GGCACGGCATGTG-CCAAGGAAAAATTAA--C---TTAA
AAAGGGCTTG--TGCCGTGCTT--CACCGTT-TGCGGTGATT-GCAAGGTATCTTGCTTC
TTTGT-AATCACAAACGACTCTCGGCAACGGATATCTCGGCTCACGCATCGATGAAGAAC
GTAGCAAAATGCGATACTTAGTGTGAATTGCAGAATCCCGTGAACCATCGAGTTTTTGAA
CGCAAGTTGCGCCCGAAGCC---TTCTGGCCGAGGGCACGTCTGCCTGGGCGTCACTTAT
CGCGTCACCTCCT--AGCAC-AC--CTCTC-GATGGGGATG-TTGTAGTGGGGG-TGGAG
ATTGGTCTCCCGTTCC---TAAGGTGCGGTTGGCTAAAA-TAAGAGTC-CCTTTC-GATG
GACGCACGATTAGTGGTGGTTGACAAGACC----CTTTAATCGAGCCGTGTGTTCAAAGG
AG-----GAA-GATCTCTTC-GATGACCCTAATGTCTCGTCTTGT-ACGATGCTTCGATC
GCGACCCCAGGTCAGGCGGGACTACCCGCTGAGTTTAAGCATATCACAACTTCCACCTGG
CTTACCTCCTCAGTTATACGTCAA-GGGTTGTATCTCCTTGAGCGTATTGTGGGTTTCCT
GTGTTGAATTCCAATTTGATGGTATCG-TTTTGGCTTATTGGAGTCCCTCTT-TATCTTG
TGTTGCCTTT-GTGATTCAAGATAAACTATAAAGTGGTCTCTATGTTCCACTATGTTGAT
GCAA--ATGCATT-GATGTCGTGGCCCATTGAGCGT-TGCTTGGTATCCCGGATACGGAA
CATTATGTG-GGCATGGGG-TCTTTCA--TGGCTC-TTGTT-TTGTCCTT-GTTTAGTGT
T-------CTTCGAAA---------------------------------CGACAGTTCAT
GC-----------------------------------------------GCGCCTAGGCT
C-GTACC-TGCGCGATGATCTTTGTCAAAGAGGAATGCTACCTGGTTGATCCTGCCAGTA
GTCATATGCTTGTCTCAAAGATTAAGC----
>Jacobaea_vulgaris
------------------GAAACCTGCAAAGCAGAACAACCCGCGAACATGTAAAAATAT
AAAGGTGTCCGTGGTATT-----TGGTGTT-TGGCCGATTCTTC-GGATGCCATGTTAAT
GTGT---CTTAAGTTT-GCCATTTGAG-TT-TC-----------AACGAT--TACACATT
GAC-AAAATAACAA-CAACC-GGCACGGAATGTG-CCAAGGAAAAGTAAA--C---ATAA
AAAGGAATGG--TGTCGTGCAT--CATCGTT-CACGGTGATT-GCTAGGTATCTTGCTTC
TT-AT-AATTATAAACGACTCTCGGCAACGGATATCTTGGCTCACGCATCGATGAAGAAC
GTAGCAAAATGCGATACTTGGTGTGAATTGCAGAATCCCGTGAACCATCGAGTTTTTGAA
CGCAAGTTGCGCCCAAGGCC---TTTTGGTTGAGGGCACGTCTGCCTGGGCGTCACACAT
CTTGTCACCTCCCAACACAC-AC--CTTTT-AACGAGGATG-TTGTATTGGGGGGCGGAG
ATTGGTCTCCCGTTCC---TAAGGTTCGGTTGGCTTAAA-TAAGAGTC-CCTTTC-GATG
GACGCACGATTAGTGGTGGTTGACAAGACC----CTCTTATTGAGTCGTGTGTAAAAAGG
AGCAA-GGAA-GATCTC-TT-AAACACCCTAATGTGTCGTCTAGT-ACGATGCTTTGATC
GCGACCC-AGGTCAGGC-----------------------------CAACTTCCACCTGG
CATACCTCTTCAGTTTTGCCTCAG-GGATTGCATCTCCTTGAGTTTATTGTGGGTTTCCT
GTGTTGAATTCCTAATTGATGGTATTG-TTTTGTCCGATCTTAGACCCTTGTTCATTTTG
TCTTGCGTTT-GTGATTCAAGATGAACCCTGTAGTTCTCTCCATGTTCCGCTATGTTGAT
TAAA--ATGCATC-GATGTCGTGGCCCCTTGAGTGT-TGCTTGGTATCTTGGATATGGGA
CGTTACGTG-GGCAATGGG-TTTCTCA--TGGCTC-ATTTT-TTGTCCTC-ATCCAGTGT
T-------CTTCTAAA---------------------------------CGACAGTTCAT
GC-----------------------------------------------GCGCCTAGGCT
C-GTACC-TGCGTGATGTTCTTTGTCAAAGAGGAATGCTACCTGGTTGATCCTGCCAGTA
GTCATATGCTTGTCTCAAAGATTAAGCCATG
>Jessea_multivenia
-----------------CGAAACCTGCATAGC---ACGACCAGCGAACATGTAACAACAT
TTGGGTATCCGTGGTATT-----TGTCACT-TGACTGATTCCTT-GGATGCCACGTTGAT
GTGTGT-CTTTGGT---GACCTTTTGG-TC-TT-----------AAGGAT--GTCACATT
GGC-AAAACAACAA-ACCCC-GGCACGGCATGTG-CCAAGGAAAAATAAA--C---ACAA
GAAGGGCTTG--TGTCGTGCTT--CATCGTT-CGCGGTGATT-GCAAGGCATCTTGCTTC
TTTAT-AATCACAAAGGACTCTCGACAACGGATATCTCGGCTCACGCATCGATGAAGAAC
GTAGCAAAATGCGATACTTGGTGTGAATTGCAGAATCCCGTGAACCATCGAGTTTTTGAA
CGCAAGTTGCGCCCGAAGCC---TTTTGGCCAAGGGCACGTCTGCCTGGGCGTCACACAT
CGCGTCACCTCCC--AGCGC-AC--CTCTT-GATGGGGATG-TTGTTGTGATGG-TGGAG
ACTGGTCTCCCGTTCT---GAAGGGGCGGTTGGCTAAAA-AAAGAGTC-CCCCTC-GATG
GATGCACGATTAGTGGTGGTTTCCAAGACC----CTCTTATCTTGTTGTGTGTTCAATG-
AGTAA-GGAA-GATCTCTTT-GATAACCCTAATATGTCGTCGTGT-ACGATAATTTGATC
ATGACCCCAGGT----------------------------------CAACTTCCACCTGG
CATACCTCTTCAGTTATGCCTCAA-GGGTTGTATACCTTTGAGTGTATTTTGGGTTTCCT
GTTTTGAATTCCAATTTCATGGTATTG-TTTTGGATGATCGAAGTCCCTTTT-CGTTTTG
AATCACCTTT-GTGATTCAAGATGAACTACAAAGTGGTCTCTATGTCCCATTATGTTGAT
GCTA--ATGCATT-GATGTGGTGGCCTGTTGAGCTT-TGCTTGGTATCCTGGATACGGAA
CATTAAGTG-GGCATGG-G-TCTTTAA--TGGCCTCTTGTT-TTGCCTCG-TTT-AGTAT
T-------CTTCGAAA---------------------------------TGACTGTTCAT
GC-----------------------------------------------GCGCCTAGGCT
C-GTACC-TGCGTGATGAACTTTGTCAAAGAGGAATGCTACCTGGTTGATCCTGCCAGTA
GTCATATGCTTGTCTCAAAGATTAAGCCATG
>Kleinia_neriifolia
TGCGGAAGGATCATTGTCGAAACCTGCATAGCAGAACGACCCGTGAACTTGTAACAACAA
TCTTACGTCCTTAGTATT-----GGGCTAT-TGTCTGATTCTTA-GGATGCCATGTTGAT
GTGTGT-CTTTGGTAA-TCCCTTTGGG-TC-CT-----------GAGGAT--GTCACATT
GGCAACAA-AACAA-CCCCC-GGCACGGCATGTG-CCAAGGAAAAATAAA--CAAATT--
GAAGGGCTTG--TACTTTGCCT--AACCGTT-TGCGGTGATT-GCAAGGTATGTGGCTTC
TTTTAAAATCAAAAACGACTCTCGGCAACGGATATCTTGGCTCACGCATCGATGAAGAAC
GTAGCAAAATGCGATACTTGGTGTGAATTGCAGAATCCCGTGAACCATCGAGTTTTTGAA
CGCAAGTTGCGGCCAAAGCC---TTTTGGTCGAGGGCACGTCTGCCTGGGCGTCACACAT
CGCGTCGCCCCCC--ACCAC-AC--CTCTT-GACGGGGACG-TTGTAACGGGGG-CGGAG
ATTGGTCTCCCGTTCC---TAAGGTGCGGTTGGCTAAAA-TAAGAGTC---CTAC-GACG
GATGCACGATTAGTGGTGGTTGACAAGACC----CTCTTTTCGAGTCGTGTGTTCCAAGG
AGTAA-GGAA-GATCTCTTT-AATGACCCTATTGTGTTGTTTTGT-ACAATGCTTCTATC
GCGACCCCAGGTCAGGCGGGACTACCCGCTGAGTTTAAGCATATCACAACTTCCACCTGG
CATACCTCTTCAGCTATGCGTCTA-GGCTTGTATCGCTTTGAGCGTAATGTGGGTTTCCT
GTGTTGCATACCAAATTGATGGTATTG-TTTTGGTTTATCGAAGTCCCTTTT-CATCTTG
TGTTGCTTTT-GTGATGCAAGATGAACCTTGAAGTGGTGTCTATGTTCCATCATGTCGAT
GCAA--ATGCGTT-GATATTGTGGCCCATTGAGTGT-TGCTTGGTATCCTGGATACGGAA
TATTATGTG-GGCATGGGG-TCTTTCA--TGACTC-CTGTT-CTGTCCTC-ATTCAGTGT
T-------CTTCGAAA---------------------------------CGACGGTTCAT
GC-----------------------------------------------GCGCCTAGGCT
C-GTACC-TGCGTGATGTTCTTTGTCAAAGAGGAATGCTACCTGGTTGATCCTGCCAGTA
GTCATATGCTTGTCTCAAAGATTAAGCCATG
>Lachanodes_arborea
TGCGGAAGGATCATTGTCGAAACCTGCATAGCAGAACGACCCGTGAACATGTAACAACAA
TCGGGTGTCCTCTGCATC-----GGGCTCC-TGTCTGATTCTTT-GGATGCCATGTTGAT
GTGCGT-CTTTGGTAA-GCCTCTTGGGTTT-CT-----------AAGGAT--TGCACATT
GGC-ACAACAACAAACCCCC-GGCACGGCATGTG-CCAAGGAAATATAAA--C---TTAA
GAAGGGCTTG--TACCTTGCTT--CACTGTT-CGCGGTGAGT-GCATGGAATCTTGCTTC
TTTAT-AATCATAAACGACTCTCGGCAACGGATATCTCGGCTCACGCATCGATGAAGAAC
GTAGCAAAATGCGATACTTGGKGTGAATTGCAGAATCCCGTGAACCATCGAGTTTTTGAA
CGCAAGTTGCGCCCGAAGCC---TTTTGGCTGAGGGCACGTCTGCCTGGGCGTCACACAT
CGCGTCGCCCCCC--ATCAC-AC--CTTTT-TTCGAGGGTG-TTTGAATGGGGG-CGGAG
ATTGGTCTCCCGTTCC---TAAGGTACGGTTGGCTAAAA-TAGGAGTC-CCCTTC-GACG
GACGCACGATTAGTGGTGGTTGACAAGACC----CTTTTATCGAATCGTGTGTTCCAAGG
AGTAA-GGAA-GATCTCTTT-GATGACCCTAATGTGTTGTCTCATGACGATGCTCCGACT
TCGACCCCAGGTCAG-------------------------------CAACTTCCACCTGG
CTTACCTCCTCAGTTATGCGTCAT-GACTTGTATCGTCTTGAGCGTATTGTGGGTTTCCT
GTGTTGCATACCTAATGAATGGTATCA-TTTTGATTGATCGAAGTCCCTTTT-CATCATG
TGTTGCGTTT-GCGACGCATGATGAACCTAGAAGCGGTCTTTATGTTCCACCATGTTGAT
GCTA--GTGTGTC-GATGTTGTGGCCCATTGAGTGT-TGCTTGGTATCCTGAATGCAGAA
CATTATTTG-GGCATAGGG-TCACACR--TGACTC-TTGTT-TTGTCCTT-TCTCGGTGT
T-------CTTTATAA---------------------------------CGACAGTTCAT
GC-----------------------------------------------GCGCCTAGGCT
C-GTACC-TGCGCGATGTTCTTTGTCGAAGATGAATGCTACCTGGTTGATCCTGCCAGTA
GTCATATGCTTGTCTCAAAGATTAAGCCATG
>Leonis_trineura
TGCGGAAGGATCATTGTTGAAACCTGCATGGCAGAACCACCTGTGAACATGTAACAACAT
TTGGGTGTCCTTGGTATT-----TGGCACT-TGCTCGATTCTTT-GGATGCCAAGTTGAT
GTGCGT-CTTTGGTAAAGCCCATATGG-TC-CC-----------AGGGAT-TGTCACATT
GGC-AAAACAACAA-CCCCC-AGCACAGTATGTG-CCAAGAAAAAATAA---C---TTAA
AAAGGGCTTG--TGTTGTGCTT--CATCGTT-CATGGTGATT-GCATGGGATATGGCTTC
TTTAT-AATCACAAATGACTCTCGACAACGGATATCTTGGCTCACGCATCGATGAAGAAC
GTAGCAAAATGCGATACTTGGTGTGAATTGCAGAATCCCGTGAACCATCGAGTTTTTGAA
CGCAAGTTGCGCCCGAAGCC---TTTTGGCCGAGGGCACGTCTGCTTGGGCGTCACACAT
TGTGTCACCTCCC--AGCAC-AC--CTCGT-GATGGGGATG-TTGTAGTGGGGG-TGGAA
ATTGGTCTCCCATTCC---TAATGTATGGCTGGCTAAAA-TAGGAGTC-CCCTTT-GAAG
GGCGCACGATTAGTGGTGGTTGACAAGACC----CTCTTATTGAGTCGTGTGTTCAAAGG
AG----GGAA-GTTCTCTTT-GATGACCCTAATGTGTTGTGTGGT----ATGCTTTGATA
GCGACCCCAGGTCAGGCGGGACTACCCGCTGAGTT-----------CAACTTCCACCTGG
CATACCTCTTCAGTTGTG--TCAA-GGGTTTTATCTCCTTGAGTGTTTTGTGGGTTTCCT
GTGTTGAATTCCAATTTCAGGGTATTG-TTTTGGTTAATTGAAGTCCATTTT-TGTCTTG
TGTTGCCTTT-TTGATTCAAGATGAACAATGAAGTCGTCTCTATGTTCCATTATGTTGAT
GCAA--ATGCATT-GATGTTGTGGCCCATTGAGTCT-TGCTAGGTGTCTTGGATATGGAA
CATTAAGTG-GGCATGGGG-TCTCTCG--TGGCTC-TTGTT-TTGTCCTT-GTTTAGTGT
T-------CTTTAAAA---------------------------------CGACAGTTCAT
GC-----------------------------------------------GTGGCAAGGTT
T-CTACC-TGCACGTTGATCTTTGTCAAAGAGGAATGCTACCTGGTTGATCCTGCCAGTA
-------------------------------
>Lepidospartum_burgessii
-----------------CGAAACCTGCACAGCAGAACGACCCGCGAACATGTAACAACAA
TCAGGTGTCATTGGTATC-----GGGCTCT-TGTTCGATTCTTT-TGATGCCTTGTTGAT
GTGTGT-CCTGACGAA-GGT-----GT-TC-TT-----------CAAGAC--GCTACATT
GGC-ATAATAACAAACCCCC-GGCACGGCATGTG-CCAAGGAAATATAAA--C---TTAA
GAAGGGCTTG--TACCATGTTT--CCCCGTT-CGCGGGGTTT-GCAYGGGACGTGGCTTC
TTTAT-AATCACAAACGACTCTCGGCAACGGATATCTCGGCTCACGCATCGATGAAGAAC
GTAGCAAAATGCGATACTTGGTGTGAATTGCAGAATCCCGTGAACCATCGAGTTTTTGAA
CGCAAGTTGCGCCCGAAGCC---TTTTGGCCGAGGGCACGTCTGCCTGGGCGTCACACAT
CGCGACGCCCCC---ACCAC-GC--CTCCTTGATTGGGATGCTTGG-CTGGGG--CGGAG
ATTGGTCTCCCGTTCC---TATGGTGCGGTTGGCTRAAA-CATGAGTC-CCCTTT-GACG
GACGCACAATTAGTGGTGGTTGACAAGACC----CTCTTATCAAGTTGTGCGTTCTMAGG
ATTGA-GGAA-GATCTCTAC-TGTGACCCTAATTTGTCATCTTGAGATGATGATTCGACC
GC--------------------------------------------CAACTTCCACCTGG
CATACCTCTTCAGTTATGCGTCAA-GGCTTGTATCGCCTAGAGCGTATTGTGGGTTTCCT
GTGTTGCATGCCTTGTTGATGGTATCT-TTCTAATCGATGGAAGTCCCTTTT-CGTTGTG
TGTCSCATTT-GAGATRCATGATGAACCTTGAAGCGGTTC-TATGATCCATTCTGTTGAT
GCAC--ATGTATT-GATGGATTGGCCCATTGAGCTT-TGCTTGGTCTGTCGGATACGGAA
CATGATGTG-GGCATGGGT-TCTTTCA--TGATCC-TTGTG-TTGCCCTT-GTTAGGTGT
T-------TTCTAAAA---------------------------------CGACAGTTCAT
GC-----------------------------------------------GCGCCTAGGCT
C-GTACC-TGCGCGATGTTCTATGTCGAAGAGGAATGCTACCTGGTTGATCCTGCCAGTA
GTCATATGCTTGTCTCAAAGATTAAGCCATG
>Ligularia_stenocephala
TGCGGAAGGATCATTGTCGAAACCTGCAAAGCAGAACGACCCGTGAACATGTAACAACAA
TCGGGTGTCCTTGGTATC-----GGGCTCT-TGTTCGATTAATT-GGATGCCTTGTCGAT
GTACGT-CTTTGGTCA-GCCCTTTGGG-TC-TC-----------CAGGAC--GTCACATT
GGC-GCAACAACAAACCCCC-GGCACGGCATGTG-CCAAGGAAAATTAAA--C---TTAA
GAAGGGCTTG--TACCATGCTT--CCCCGTT-TGCGGGGTTT-GCATGGGACGTGGCTTC
TTTAT-AATCACAAACGACTCTCGGCAACGGATATCTCGGCTCACGCATCGATGAAGAAC
GTAGCAAAATGCGATACTTGGTGTGAATTGCAGAATCCCGTGAACCATCGAGTTTTTGAA
CGCAAGTTGCGCCCGAAGCC---TTTTGGCCGAGGGCACGTCTGCCTGGGCGTCACACAT
CGCGTCGCTCCC---ACCAT-GC--CTCCTCGATGGGGATGCTTGG-ATGTGGG-CGGAG
ATTGGTCTCCCGTTCCC--TATGGTGCGGTTGGCTAAAA-TAGGAGTC-CCCTTC-GACG
GACGCACGATTAGTGGTGGTTGACAAGACC----CTCTTATCAAGTTGTGCGTTCTAAGG
AGTAA-GGAA-GATCTCTTC-AATGACCCCAATGTGTCGTCCTGTGACGATGCTTCGACC
GCGA------------------------------------------CAACTTCCACCTGG
CATACCTCCTCAGTTATGCGTCAA-GGCTTGTATCGCCCGGTGCGTATTGTGGGTTTTCT
GTATTSCATACCTAATTGAMGGTATTG-TTYTGATCGATCGAAGTCACTTTT-CGTCTTG
TGTTGCATTTTGTGACGCATAATGAACCTTGAAGCGGKCTCTATGATCCATCATGTTGAT
GYGC--ATGCATT-GATGTTGTGGCCCATTGAGCTT-TGCTTGGTTTCTTGGATACGGAA
CATGTTGTG-GGCATGGGGGTCTGTCA--TGATCC-TTGTT-TTGCCCTC-GTTTGGTGT
T-------CTCTATAA---------------------------------CGACAGTTCAT
GC-----------------------------------------------GCGCCTAGGCT
C-GTACC-TGCGCGATGTTCTATGTCGAAGAGGAATGCTACCTGGTTGATCCTGCCAGTA
GTCATATGCTTGTCTCAAAGATTAAGCCATG
>Luina_hypoleuca
TGCGGAAGGATCATTGTCGAAACCTGCATAGCAGAACGACCAGCGAACTTGTAACAACAA
TCGGGTGTCCTTGGTATC-----GGGCTCT-TGTTCGATTCTTT-TGATGCCTTGTTGAT
GTGTGT-CCTGACGAG-GAC-----GC-TC-GT-----------CAGGAC--GCTACATT
GGC-ACAACAACAAACCCCC-GGCACGGCATGTG-CCAAGGAAATATAAA--C---TTAA
GAAGGGCTTG--TACCATGCTT--CCTCGTT-CGCGGGGTTT-GTACGGGACTTGGCTTC
TTTAT-AATCACAAATGACTCTCGGCAACGGATATCTCGGCTCACGCATCGATGAAGAAC
GTAGCAAAATGCGATACTTGGTGTGAATTGCAGAATCCCGTGAACCATCGAGTTTTTGAA
CGCAAGTTGCGCCCGAAGCC---TTTTGGCCGAGGGCACGTCTGCCTGGGCGTCACACAT
CGCGACGCCCCC---ACCAC-GC--CTCCTCGATTGGGATGCTTGG--TCGGGG-CGGAG
ATTGGTCTCCCGTTCC---TATGGTGCGGTTGGCTAAAA-CACGAGTC-CCCTTT-GACG
GACGCACGATTAGTGGTGGTTGATAAAACC----TTCTTATCAAGTTGTGCGTTCTAAGG
ATTGA-GGAA-GATCTCTTT-TATGACCCCAATTTGTCATTTTGTGATGATGATTCGACC
GCGACCCCAGGTCAGGCGGGACTACCCGCTGAGTTTAAGCATATCACAACTTCCACCTGG
CATACCTCTTCAGTTATGCGTCAA-GGCTTGTATCGCCCGGAGCGTATTGTGGGTTTCCT
GTGTTGCTTACCTGATTGACGGTATCT-TTTCGATCAATGGAAGTCCCTTTT-CGTTGTG
TGTCACATTT-GTAATGCATGATGAACCTTGAAGCGGTCCCTTTGATCCATTCTGTTAAT
GCAC--ATGTATT-GATGGACTGGCCCATTGAGTTT-TGCTTGGTCTATCGGATACGGAA
CATGATGTG-GGCATGGGT-TCTCTAA--TGATCC-TTGTT-TTGCCCTT-TTTAGGTGT
T-------CTCTAGAA---------------------------------CGACAGTTCAT
GC-----------------------------------------------GTGCCTAGGCT
C-GTACC-TGCACGATGTTCTATGTCGAAGAGGAATGCTACCTGGTTGATCCTGCCAGTA
GTCATATGCTTGTCTCAAAGATTAAGCCATG
>Nesampelos_lucens
---------------------------------------------AACATGTAACAACAT
TTGGGTGTCCATGGTTTT-----GGGCATT-TGTCTGATTCTTT-GGATGCCAAGTTGAT
GTGTGT-CTTTGGTAA-GCCCAT-CGG-TC-CT-----------AAGGAT--GTCACATC
GGCAAAAACAACAA-CCCCC-GGCACGGCATGTGTCCAAGGAAAAATAAA--C---TTAA
AAAGGGCTTG--TGTCGTGCTT--CACCGTT-TGCGGTGATT-GCAGGGTATCTTGCTTC
TTTAT-AATCACAAATGACTCTCGGCAACGGATATCTCGGCTCACGCATCGATGAAGAAC
GTAGCMAAATGCGATACTTGGTGTGAATTGCAGAATCCCGTGAACCATCGAGTTTTTGAA
CGCAAGTTGCGCCTGAAGCC---TTTTGGCCGAGGGCAYGTCTGCCTGGGTGTCACACAT
CGTGTCACCTCCC--AGCAC-AC--CTCTA-ATTGGGGATG-TTGTAGTGGGGG-TGGAG
ATTGGTCTCCCGTTCC---TAAGGTGCGGTTGGCTAAAA-TAGGAGTC-CCCTCT-NAAG
GATGCATGATTAGTGGTGGTTGATAAGACC----CTCTTATCGAGTTGTGTGTTCAAATT
AG----GGAA-GATCTCTTT-GATGACCCAAATGTGTCGTCTTGT-AYGATGCTTTGACC
GCGACCCCAGGTCAGGTGGGACTACCCGCTGAGTTTAAGCATATCACAACTTCCACCTGG
CATACCTCTTCAATTATGCGTGAA-GGGTTCAATCTCYTTGAGYGTATTTTGGGTTTCCT
GTGTTGAATACCAATTTGATGGCATTA-TTTTGGCTAATTGAAGTCCCTTTT-CATCTTT
TGTTGCCTTT-GTAATTCAAGATGAACCRTGAAGTGGTCTTTATGTTYCACTATGTTGAT
GCAA--ATGCATT-GATGTTGTGGCCCATTGAGCGT-TACTAGGTGTCCTGGATATGGAA
CATTATGTG-GGCATGGGG-TCTCTYG--TGGCTC-TTGTT-TTGTCCTT-GTTTAGTGT
T-------CTTCTAAA---------------------------------TGACAGTTCAT
GT-----------------------------------------------GTGCYTAGGCT
T-GTTCY-TGCACGATGATCTTTGTCAAAGAGGAATGCTACCTGGTTGATCCTGCCAGTA
GTCATATGCTTGTCTCAAAGATTAAGCCATG
>Nordenstamia_kingii
TGCGGAAGGATCATTGTCGAAACCTGCATAGCAGAACGACCCGTGAATATGTAATAACAA
CCGGGTGTCTTTAGTATC-----TGGCTCT-TGTTTGATTCTTT-GGATGCCTTGTCGAT
GTGCTT-CTTTGGTCG-GCCCTACGGG-TC-CT-----------ATGGAC--GTCACATT
GGC-ACAACAACAA-CCCCC-GGCACGGCATGTG-CCAAGGATAATTAAA--C---TTAA
GAAGGGCTTG--TACCATTCTT--CCCCGTT-CGCGGGGTTT-GTATGGGATGTGGCTTC
TTTAT-AATCACAAACGACTCTCGGCAACGGATATCTTGGCTCACGCATCGATGAAGAAC
GTAGCAAAATGCGATACTTGGTGTGAATTGCAGAATCCCGTGAACCATCGAGTTTTTGAA
CGCAAGTTGCGCCCAAAGCC---TTTCGGCCGAGGGCACGTCTGCCTGGGCGTCACACAT
CGCGTCGCCCCT---ACCA--AC--CTCCTCAATGGGGCCGTTTGG-ATGGGGG-CGGAG
ATTGGTCTCCCGTTCC---TATGGTGCGGTTGGCTAAAA-TAGGAGTC-CCTTTC-GACG
GACACATGATTAGTGGTGGTTGACAAGACC----CTGTTATGAAGTTGTGTGTTCTAAGG
AGTAA-GGAT-GATCTTTTC-AATGACCCAAATTTATCGTCTTGTGACGATGATTCGACC
GCGACCCCAGGTCAGGCGGGACTACCCGCTGAGTTTAAGCATATCACAACTTCCACCTGG
CATACCTCTTCAGTTATGCGTCAA-GGCTTGTATCGCCTGGAGCGTGTTATGGGTTTCCT
GTGTTGCTTACCAAGTTGATGGTATTT-ATCTGATCGATTGAAGCCCCTTTT-TGTTGTG
TGTTACATTT-GTGACACATGATGAACCTTAAAGCGGTCTCTGTGATCCATCCTTTTGAT
GCAA--ATGCATT-GATCGTGTGGCCCATTGAGCTT-TGCTTGGTCTCTTGGATACAGAA
CATGATGTG-GGCATGGGT-TCTTTCA--TTATCC-TTGTT-TTGCCCTT-GTTTGGTGT
T-------CTCTAAAA---------------------------------CGACGGTTCAT
GC-----------------------------------------------GTGCCTAGGCT
T-GTACC-TGTGCGATGTTCTATGTCGAAGAGGAATGCTACCTGGTTGATCCTGCCAGTA
GTCATATGCTTGTCTCAAAGATTAAGCCATG
>Oldfeltia_polyphlebia
--------------------AACCTGCATAGCAAAACGAGTTGTGAACATGTAACAACAT
TTGGGTGTCCTTAGTATT-----GGGCACT-TGTCTGATTCTTT-GGATGCCAAGTTGAT
GTGTGT-CTTTGGTAA-GCCCATATGG-TC-CT-----------AAGGAT--GTCACATT
GGC-AAAACAACAA-CCCCC-GGCACGGCATGTG-CCAAGGAAAAATAAA--C---TTAA
AAAGGGCGTG--TGTCGTGCTT--CACCGTT-TACGGTGATT-GTAGGGTATCTTGCTTC
TTTAT-AATCATAAATGACTCTCGGCAACGGATATCTTGGCTCACGCATCGATGAAGAAC
GTAGCAAAATGCGATACTTGGTGTGAATTGCAGAACCCCGTGAACCATCGAGTTTTTGAA
CGCAAGTTGCGCCTAAAGCCGCCTTTTGGTTGAGGGCACGTCTGCTTGGGCGTCACACAT
TATRTCACCTCTT--AGCAC-AC--CTCTT-GATGGGGATG-TTGTAGTGGGGG-TGGAG
ATTGGTCTCCCGTTAC---TAAGGAGCGGTTGGCTAAAA-TAAGAGTC-CCCTTT-GAAG
GACGTACGAGTAGTGGTGGTTGACAAGACC----CTCTTATCGAGTCGTGTGTTCAAAGG
AG----GGAA-GATCTCTTT-GATGACCCTAAT---------------------------
----------------------------------------------CAACTTCCACCTGG
CATACCTCTTCAGTTATGCATCAA-GGGTTTTATCWCCTTGAGCGTATTGTGGGTTTCYT
GTGTTGAATTCCAATCTGATGGTATTG-TTTTGGCTAATGGAAGTCCCTTTT-CATTTTG
TGTTGCCTTT-GTGATTCAAGATGAACCATGAAGTGGTCTCTATGTTCCATTATGTTGAT
GCAA--ATGCATT-GATGTTGTGGCCCATTGAGAGT-TACTAGGTGTCTTGGATATGGAA
CATTTTGTG-GGCATTGGG-TCTTTAA--TGGCTC-TTCTT-TTGTCCTT-GTTTAGTGT
T-------CTTCAAAA---------------------------------TGACAGTTCAT
GC-----------------------------------------------GTG-CTAGGCT
T-GTACT-TGTGCGATGATCTATGTCAAAGAGGAACGCTACCTGGTTGATCCTGCCAGTA
GTCATATGCTTGTCTCAAAGATTAAGCCATG
>Othonna_capensis
TGCGGAAGGATCATTGTCGAAACCTGCCTAGCAGAACGACCCGCGAACATGTAACACTAA
TCGGGTGTCCAAAACGTCA----TGACTTT-TGCTTGATTATTT-GGACGCCTTGTTGAC
GTGCTT-CTTTGGTTA-GCCCTTTGGG-CC-CC-----------AAGGAT--GTCACGTT
GGC-AACTCAACAAACCCCC-GGCACGGCATGTG-CCAAGGAAAATTAAA--C---TTAA
-AAGGGCTCT--T-CCATGTTT--CCTCGTT-CGCGTGGTCT-TCATGGAATGATGCATC
TTTAT-AATCACAAACGACTCTCGGCAACGGATATCTCGGCTCACGCATCGATGAAGAAC
GTAGCAAAATGCGATACTTGGTGTGAATTGCAGAATCCCGTGAACCATCGAGTTTTTGAA
CGCAAGTTGCGCCCGAAGCC---TTTTGGCCGAGGGCACGTCTGCCTGGGCGTCACACAT
CGCGTCGCCCCA---ACCAC-AC--CTCCTT-ACGGGGATG-TTGTTATTGGGG-CGGAG
ATTGGTCTCCCGTTCG---TAAGGTGCGGTTGGCTAAAA-TAGGAGTC-CCCTTT-GATG
GACACACGACTAGTGGTGGTTGTTAAGACC----CTCTTATCGAGTCGCGTGTTTTAAGG
AGTAG-GGAA-AGCCTCAAT-AAAGACCCCAATGCGTTGTCTTGTGACAATGCTTCGACC
GCGACCC-AGGTCAGGCGGGACTA----------------------CAACTTCCACCTGG
CATACCTCCTCAGTTATACGTCAA-GGCTTCAATCGTCTTGATTGTATTGTGGGTTTCTT
GTGCTGCATACCTAATTGACGGTATCC-TTATGGTCAATCCTAGTCCCTTTT-CATCTTG
TGTTGCGTTT-GTGACGCATGATGAACCTTGAAGTTGTCTCTATGATCCATGATGTTGAT
GCGT--ATGCATT-GATGTTGTGGCCCATTGAGCGT-TGCTTGGTATCCTGGATACGGAA
CATGATGTG-GGCATGGGG-TCTCTTT--TGGATC-TTGTA-TTGTCCTC-GTCAAGTGT
T-------CTTTTAAA---------------------------------CGACAGTTCAT
GC-----------------------------------------------GCGCCTAGGCT
C-GTACC-TGCGTGATGTTCTTTGTCGAAAAGGAATGCTACCTGGTTGATCCTGCCAGTA
GTCATATGCTTGTCTCAAAGATTAAGCCATG
>Packera_eurycephala
TGCGGAAGGATCATTGTCAAAACCTGCATTGCTGAATGACTTGTGAACATGTAACCAAAG
TTGGGTGTCCTCGGCATC-----CGACACT-CTTCCAATTCTTT-GGAAGCCACGTTAAT
GTGCGT-CTTTGGTAT-----TTTG------CC-----------ATTGAT--GTTACGTT
GGC-GAAAC--CAA-CCCC--GGCACAACATGTG-TCAAGGAAAAATAAA--A---CTTT
AAAGGGCTTG--TGT--TGCTC--CGCTGTT-TACGGTGATT-GCAAA-TATCTTGCTTC
TTTAG-AATTAAAAACGACTCTCGGCAACGGATATCTTGGCTCATGTATCGATGAAGAAC
GTAACAAAATGCGATACTTGGTGTGAATTGCAGAATCCCGTGAACCATCGAATTTTTGAA
CGCAAGTTGCGCCCGAAGCC---TTTTGGCTAAGGGCACGTCTGCTTGGGCGTCACATGT
TGTGTCACCTACCAACACTC-AA-TCTTTT-CATGGGGTTG-TTGTATTGGGGG-TGGAG
ATTGGTTTCCCGTTTC---TTTGATGCGGTTGGCTAAAA-TAGGAATTCTATTTCAAATG
AACACACGATTAGTGGTGGTTGAGAAGACCGACCCTCT-ATTGAGTTGTGAGTTCATAGG
G--AA-AGAA-TAACCC-TA-AAATAACCTGATGTG-CTTTTTGT-ATGAGGCTTTGACT
GCGACCCCAAGTTAGGCGGGACTACCCGCTGAGTTTAAGCATATCACAACTTCCACCTGG
CATACCTCTTCAGTTATTTTGTAC-GGCTT------TGTTGACCGTATTGTGGGTTTCCT
GTATTAAATTCCAACTCGGTGGTACTT-TTCTTATC-ATCATAGTCCCTTTT-CATCTTT
TGTTGTGTAT-GTGATTTAAGATGAACCATAAAGTGATCTCTTTGTCCCACCCTCTTTAT
GAAA--ATGTATC-GAAGTTGTGGCGCAATGAACGT-TGCTGGTTGTCAGGGATATGGAA
CATTATACAAGGCATTGGG-TCTT--A--CGGCTC-TTGTT-T-GTCCTT-GTTTTGTAT
GA------CTTCGAAA---------------------------------TGACAGTTCAT
GC-----------------------------------------------GTGTTTTGGCT
T-GTACCCTGCACGATGTTCTTTGTCAACGAGGAATGCTACCTGGTTGATCCTGCCAGTA
GTCATATGCTTGTCTCAAAGATTAAGCCATG
>Pentacalia_arborea
TGCGGAAGGATCATTGTCGAAACCTGCATAGCAGAACGACCCGTGAACATGTAACAACAT
TTGGGTGTCCCTGGTATC-----GGTCACT-TGTCTGATTCTTT-GGATGCCACGTTGAT
GTGCGT-CCTTGGTAA-GCCCTTTCGG-TC-CT-----------AAGGAT--GTCACATC
GGC-AAAACAACAA-CCCCC-GGCACGGCATGTG-CCAAGGAAATATAAA--C---ATAA
AAAGGGCTTG--TGCCGTGCTT--CACTGTT-CGCGGTGATT-GCAAGGTATCTTGTTTC
TTTAT-AATCACAAACGACTCTCGGCAACGGATATCTCGGCTCACGCATCGATGAAGAAC
GTAGCAAAATGCGATACTTGGTGTGAATTGCAGAATCCCGTGAACCATCGAGTTTTTGAA
CGCAAGTTGCGCCCGAAGCC---TTTTGGTCGAGGGCACGTCTGCCTGGGCGTCACACAT
CGCGTCACCTCCC--AGCAC-AC--CTCAT-GATGGGGATG-GTGTAGTGGGGG-TGGAG
ATTGGTCTCCCGTTCT---AAAGTTGCGGTTGGCTAAAA-TAAGAGTC-CCCTTC-GACG
GACGCACGATTAGTGGTGGTTGACAAGACC----CTCTTATTGAGTCGTGTGTTCAAAGG
AGTAA-GGAA-GATCTCTTC-GATGACCCTAATGTGTCGTCTTGT-ACGATGCTTCGACC
ACGACCCCAGGTCAGGCGGGACTACCCGCTGAGTTTAAGCATATCACAACTTCCACCTGG
CTTACCTCCTCATTTATGCGTCAA-GGGTTGTATCCTCTTGCGCGTATTGTGGGTTTCCT
GTGTTGAATTCCAATTTGATGGTAATG-TTTTGGCTGATCGAAGTTCCTTTT-CATCTTG
TGTCGCTTTT-GTGATTCAAGATGAACTATGAAGTGGTCTCTATGTTCCACTATGTTGAT
GCAA--ATGCATT-GATGTTGTGGCCCATTGAGCTT-TGCTTGGTATCCTGGATACGGAA
CATTATGTG-GGCATGGGG-CCTCACA--TGGCCC-TTGTT-TTGTCCTC-GATTAGTGT
T-------CTTCGAAA---------------------------------TGACAGTTCAT
GC-----------------------------------------------GCGCCTAGGCT
C-GTACC-TGCGCGATGATCTTTGTCAAAGAGGAATGCTACCTGGTTGATCCTGCCAGTA
GTCATATGCTTGTCTCAAAGATTAAGCCATG
>Pippenalia_delphiniifolia
TGCGGAAGGATCATTGTCGAAACCTGCACAGCAGAACGACCCGTGGACATGTAATAACGT
CTAGGTGTCTTTGGTTTT-----GTGCTTT-TGTTCGATTCTTT-GGATGCCTTGTTGAT
GTGTGC-CTTTTGTTA-GCCCCTTGGG-TC-CT-----------AAGGAC--ATCACATC
GAC-ACAATAACAA-CCCCC-GGCACAATATGTG-CCAAGGAAAATTAAA--C---ATAA
GAAGGGCTTG--AACCATGCTT--CCCCGTT-TGCGGGGTTT-GTATTGGATGTAGCTTT
ATTAT-AATCACAAACGACTCTCGGCAACGGATATCTCGGCTCACGCATCGATGAAGAAC
GTAGCAAAATGCGATACTTGGTGTGAATTGCAGAATCCCGTGAACCATCGAGTTTTTGAA
CGCAAGTTGCGCCCAACGCC---TTTCGGCTGAGGGCACGTCTGCCTGGGCGTCACACAT
TGAGTCGCTTCC---ACCAC-AA--TTCCTCAACAGGAATGCTTGG-ATGGGGG-CGGAG
ATTGGTCTCCCGTTCC---TATGGTGCGGTTGGCTAAAA-TGCGAGTC-TTCTTT-GATG
GACGCACGATTAGTGGTGGTTGACAAGACC----CTCTTATCAAGTTGTGTGTTTTAAGG
AGTAA-CGAA-AGTCTCTTT-AGTCACCCATATTTATCAT--TGTGATGATGATTCGATT
GCGACCCCAGGTCAGGTGGGACTACCCGCTGAGTTTAAGCATATCA--------------
-----------------------------TGTATTGCCTGGAGCGTATTGTGGGTTTCTT
GTGTTGCATACCTAAATGATGGCATTG-TTTTGACCGATTAAAGTCCCTTTT-TGTTGTG
TGTTGCATTT-GTGACGCATGATGAACCTTGAAGTGGTCTCTATGATCCATTCTGTTGAT
GCAC--ATGCATT-GATCGTGTGGCCCRTTGAGTTT-TGTTTGGTCTCTTGGATACAGAA
CATGATGTG-GTATTGGGT-TCTTTCA--TGATCC-TTGTT-TTGCCCTT-GTTTGCTAT
T-------CTCTAAA----------------------------------CGACGGTTCAT
GC-----------------------------------------------ACGCCTAGGCT
T-GTACC-TGCGTGATGTTCTATGTCGAAGAGGAATGCTACCTGGTTGATCCTGCC----
-------------------------------
>Psacaliopsis_purpusii
TGCGGAAGGATCATTGTCGAAACCTGCACAGCAGAACGACCCGTGGACATGTAATAACAA
CCAGGTGTCTTTGGTTTC-----GTGCTCT-TGTTCGATTCTTT-GGATGCCTTGTTGAT
GTGTGT-CTTTGGTTA-GCCCTTTGGG-TC-CC-----------AAGGAT--GTCACATC
GAC-ACATCAACAA-CCCCC-GGCACAATATGTG-CCAAGGATAATTAAA--C---ATAA
GAAGGGCTTG--TACCATGCTT--CCTCGTT-TGCGGGGTTT-GTATGGGATTTGGCTTC
TTTAT-AATCACAAACGACTCTCGGCAACGGATATCTCGGCTCACGCATCGATGAAGAAC
GTAGCAAAATGCGATACTTGGTGTGAATTGCAGAATCCCGTGAACCATCGAGTTTTTGAA
CGCAAGTTGCGCCCAAAGCC---TTTCGGTCGAGGGCACGTCTGCCTGGGCGTCACACAT
CGTGTTGCCCCC---ACCAC-AT--TTCCTCAACAGTAATGTTTGG-ATGGGGG-CGGAG
ATTGGTCTCCCGTTCC---TATGGTGCGGTTGGCTAAAA-TGGGAGTC-CCTTTC-GATG
GACACATGAATAGTGGTGGTTGTCAAGACC----CTGTTATCAAGTCGTGTGTTTTAGAG
AGTAA-GGAA-GATCTCTTC-AATGACCTATATTTTTCGTCTTGTGACGATGATTTGACC
GCGACCCCAGGTCAGGCGGGACTACCCGCTGAGTTTAAGCATATCA----------CTGG
CTTACCTCCTCAGTTATGCGTCAA-GACTTGTATCGTCTGGAGCGTATTGTGGGTTTTTT
GTGTTGCATACCTAATTGATGGTATTG-TTTTGACCGATTGAAGTCCTTTTT-TATCGTG
TGTTGGATTT-GTGACGCATGATGAAACTTGAAGTGGTCTCTAAAATCCATTCAGTTGAT
GCAC--ATGCATT-GATTGTGTGGCCCATTGAGCTT-TGCTTGGTCTCTTGGATACGGAA
CATGATGTG-GGCTTGGGT-TCTTTCA--TGATCC-TTGTT-TTGCCCTT-GTTTGGTAT
T-------CTCTAAA----------------------------------TGACGGTTCAT
GC-----------------------------------------------GCGCCTAGGCT
C-GTACC-TGCGTGATGTTCTATGTCAAAGAGGAATGCTACCTGGTTGATCCTGCCAGTA
GTCATATGCTTGTCTCAAAGATTAAGCCATG
>Roldana_suffulta
TGCGGAAGGATCATTGTCGAAACCTGCGCAGCAGAACGACCCGAGGACATGTAATAACAA
CTAGGCGTCTTTCGTTTT-----GGGCTTTTTGTTCGATTCTTT-GGATGCCTTGTTGAT
GTGTGT-CTTTGGGTA-GCCCTTYGGG-TC-CT-----------AAGGAT--GTCACATC
GAC-ACAATAACAA-CCCCC-GGCACAATATGTG-CCAAGGATAATTAAA--C---ACAA
GAAGGGCTTG--AACCATGCTT--CCCCGTC-CGCGGGGTTT-GTATGGGAYGTGGCTTC
TTTAT-AATCACAAACGACTCTCGGCAACGGATATCTCGGCTCACGCATCGATGAAGAAC
GTAGCAAAATGCGATACTTGGTGTGAATTGCAGAATCCCGTGAACCATCGAGTTTTTGAA
CGCAAGTTGCGCCCAAAGCC---TTTCGGCCAAGGGCACGTCTGCCTGGGCGTCACACAT
CGTGTCGTTCCC---ACCAC-CC--TTCCTCAACAGGAATGGTTGG-ATGGGGG-CGGAG
ATTGGTCTCCCGTTCC---TAYGGTGCGGTTGGCTAAAA-TGTGAGTC-CCTTTC-GACG
GACGCACGATTAGTGGTGGTTGACAAGACC----CTCTTATCAAGTTGTGTGTTTTACGG
AGTAA-GGAA-GATCTCTTT-AGTCACCCATATTTATCGTCTTGTGATGATGATTCGACC
GCGACCCCAGGTCAGGCGGGACTACCCGCTGAGTTTAAGCATATCA--------------
----------------------------------------------------GGTTTCTT
GTGTTGCATACCTAATTGATGGCATCG-TTTTGACCGATTGAAGTCCCTWTTTTATTGTG
T-TTGCATTT-GTGAWGMACGATGAACCTTGAAGTGGTCTCTMTGATCCATCCWGTTAAT
GCAT--ATGCATT-GATTGTGTGGCCCATTGAGCTT-TGCTTGGTCTCTTGGATACGGAA
CATGATGTG-GCTTTGGGT-TCTTTCA--TGATCC-TTTTT-TTGCCCTT-GTTTGCTAT
T-------CTCTAAA----------------------------------CGACGGTTCAT
GC-----------------------------------------------ACGCCTAGGCT
C-GTACC-TGCGTGATGTTCTATGTCGAAGAGGAATGCTACCTGGTTG------------
-------------------------------
>Senecio_algens
TGCGGAAGGATCATTGTCGAAACCTGCATAGCAGAACGACCTGTGAACATGTAACAACAA
TCGGGTGTTCTAAGTATC-----GGGCTCT-TGTCTGATTCGTA-GGATACCTTGTTGAC
GTGCGT-CTTTGGCAA-GCCCTTTGGGTTT-CT-----------AAGGAC--GTCACGTT
GAC-GCAACAACAAACCCCC-GGCACGGCATGTG-CCAAGGAAATATAAA--C---TTAA
GAAGAGCTTG--TTCCATGCTT--TGCCGTT-CGCGGTGATT-GCATTGAATCTTGCTTC
TTTAT-AATCATAAACGACTCTCGGCAACGGATATCTCGGCTCACGCATCGATGAAGAAC
GTAGCAAAATGCGATACTTGGTGTGAATTGCAGAATCCCGTGAACCATCGAGTTTTTGAA
CGCAAGTTGCGCCCGAAGCC---TTTTGGCCGAGGGCACGTCTGCCTGGGCGTCACACAT
CGCGTCGCCCCC---ATCAC-AC--CTCTT-GACGGGGATG-TTTGAATGGGGA-CGGAG
ATTGGTCTCCCGTTCC---TACGGTGCGGTTGGCTGAAT-TTTGAGTC-CACTTC-GACG
GACACACGATTAGTGGTGGTTGACAAGACC----TTCTTATCGAGTCGTGTGTTTGAAAG
AGTAA-GGAA-GATCTCTTT-AATGACCCTAATGTGTCGTCTCATGACGATGCTCCGACT
GCGACCCCAGGTCAGGCGGGACTACCCGCTGAGTTTAAGCATATCA-AACTTCCACCTGG
CATACCTCTTCATTTATGGGTCAT-GACTTGTATTGTCTTGAGCGTATTGTGGGTTTTCT
GTGTTGCATACCTAACTAATGGTATCG-TTTTGATTGATTGAAGTCCCTTTT-CGTCTTG
TGTTGCCTTT-GCAATGCACGATGAACCTCGAAGCGGYCTCTATGTTCCACCATGTTGAT
GCGA--GTGTTTT-GATGTTGTGGGCCATTGAGTGT-TGCTTGGTTTCGTGGATACAGAA
CATGATTTG-GGCATAGGG-TCACTCG--TGACTC-TTGTT-CTGTCCTT-TATCGGTGT
T-------CTTTATAA---------------------------------CGACGGTTCAT
GT-----------------------------------------------GCGCCTAGGCT
C-GTACC-TGCGCGATGTTCTTTGTCGAAGTGGAATGCTACCTGGTTGATCCTGCCAGTA
GTCATATGCTTGTCTCAAAGATTAAGCCATG
>Senecio_arnicoides
TGCGGAAGGATCATTGTCGAAACCTGCGTAGCAGAATGACCTGTGAACATGTAACAACAA
TCAGGTGTTTTAAGTATC-----GGGCTCC-TGTCCGATTCCTA-GGATGCCATGTTGGC
GGACGT-CTTTGGCAA-CCCAATTCGGTAT-CC-----------ATGGAC--GTGATGTT
AAC-ACAACAACAAACCCCC-GGCACGGCATGTG-CCAAGGAAATATAAA--C---TTTT
GAAGAGCTTG--CTCTCTGCTT--TGCCGTT-CGCGGTGATT-GCATTGAATCTAGCTTC
TTTAT-AATAATAAACGACTCTCGGCAACGGATATCTCGGCTCACGCATCGATGAAGAAC
GTAGCAAAATGCGATACTTGGTGTGAATTGCAGAATCCCGTGAACCATCGAGTTTTTGAA
CGCAAGTTGCGCCCAAAGCC---TTTTGGCTGAGGGCACGTCTGCCTGGGCGTCACACAT
CATGTCACCCCT---ATCAC-AC--CTCTT-GTCGGGGATG-TTTGAATGGGGG-TGGAG
ATTGGTCTCTCGTTCC---GACGGTGCGGTTGGCTGAAT-TTTGAGTC-CT-TTC--ATG
GACGCACGATTAGTGGTGGTTGACAAGACC----TTCTTATCGAGTCGTGTGTTCCAAGG
AGTAA-GGAA-GATCTCTTT-AATGACCCTAATGTGTTGTCTTGTGATGATGCTCTGATT
GCGACCCCAGGTCAGGCGGGACTACCCGCTGAGTTTAAGCATATCA-AACTTCCACCTGG
CATACCTCTTCATTTATGT--TAT-GACTTGTATAGTTGTAAGCGTATCGTGGGTTTCCT
GTGTTGCATACCTAACTAATGGTATCG-CTTTGAGCGATCGAAGTCCCATTT-TGTCTTG
TGTTGTCTTTTGCGATGCATGATGAACCTTGATGCGGTCTCTATGTTCCACTACATTGAT
GGTA--ATTTTTTTGATGTTGTGGCCCATTGAGTGT-TGCTTGGTTTTGTGGATACAGAA
CATGATTTG-GGCATAGGG-T-ACTTG--TGACTC-TTGTTTCTGTCCTT-TATTAGTGT
T-------CTTTATAA---------------------------------CGACGGATCAT
GC-----------------------------------------------GCGCCTAGGCT
C-GTACC-TGCGTGATGTTCTTTGTCGAAGAGGAATGCTACCTGGTTGATCCTGCCAGTA
GTCATATGCTTGTCTCAAAGATTAAGCCATG
>Senecio_cadiscus
TGCGGAAGGATCATTGTCGAAACCTGCATAGCAGAACGACCTGTGAACATGTAACAACAA
TCGGGTGTTCTAAGTATT-----GGGCTCT-TGTCCGATTCCTA-GGATGCCATGTTGAC
GTGCGT-CTTCGGCTA-GACCCTTGGGTTTTCT-----------AAGGAC--GTCACGTC
GAC-ACAACAACAAACCCCC-GGCACGGCATGTG-CCAAGGAAATATAAA--C---TTAA
AAAGGGCTTG--TTCCATGCTT--TGCCGTT-CGCGGTGATT-GCGTTGAATCTTGCTTC
TTTATTAATCATAAACGACTCTCGGCAACGGATATCTCGGCTCACGCATCGATGAAGAAC
GTAGCAAAATGCGATACTTGGTGTGAATTGCAGAATCCCGTGAACCATCGAGTTTTTGAA
CGCAAGTTGCGCCCGAAGCC---TTTTGGCCGAGGGCACGTCTGCCTGGGCGTCACACAT
CGCGTCGCCCYC---ATCAC-AC--CTCTT-CACGGGGATG-TTTGAATGGGGAGCGGAG
ATTGGTCTCCCGTTCC---TAAGGTGCGGTTGGCTTAAT-TTTGAGTC-CTCTTC-GATG
GACGCACGATTAGTGGTGGTTGACAAGACC----TTCTTATCGAGTCGTGTGTTCCTACG
AGTAA-GGAA-GATCTCTTT-AATGACCCTAATGTGTCGTCTCATGACGATGCTCCGACT
GCGACCCCAGGTCAGGCGGGACTACCCGCTGAGTTTAAGCATATCA--------------
-----------------------T-GACTTGTATCGTCTTGAGCGTATTGTGGGTTTCCT
GTGTTGCATACCTAACTAATGGCATCG-TTTTGATCTATTGAAGTCCCTTTT-CATCTTG
TGTTGCCTTT-GCGACTCGTGATGAACCTCGAGGCGGTCTCTATGTTCCACGACATTGAT
GCTA--GTGTTTT-GATGTTGTGGCCCATTGAGCGT-TGCTTGGTTTCGTGGATACAGAA
CATGATTTG-GGCATAGAG-TTACTCG--TGACTC-TTGTT-TTGTCCTT-TATCTGTGT
T-------CTTTATAA---------------------------------CGACGGTTCAT
GC-----------------------------------------------GCGCCTAGGCT
C-GTACC-TGCGCGATGTTCTTTGTCGAAGAGGAATGCTACCTGGTTGATCCTGCCAGTA
GT-----------------------------
>Senecio_chilensis
----------------TCGAAACCTGCATAGCAGAACGACCCGCGAACATGTAACAACAA
TTGGGTGTTCTAAGTATY-----GGGCTCT-TGTCCGATTCCTA-GGATGCCATGTTGAC
GTGCGT-CTTCGGCAA-GACCCTTGGGTTTTCT-----------AAGGAC--GTCACGTC
GAC-ACAACAACAAACCCCC-GGCACGGAATGTG-CCAAGGAAATATAAA--C---TTAA
GAAGGGCTTG--TTCATTGCTT--TGCCGTT-CGCGGTGATT-GCGTTGAATCTTGCTTC
TTTATAAATCACAAACGACTCTCGGCAACGGATATCTCGGCTCACGCATSGATGAAGAAC
GTAGCAAAATGCGATACTTGGTGTGAATTGCAGAATCCCGTGAACCATCGAGTTTTTGAA
CGCAAGTTGCGCCCGAAGCC---TTTTGGCCGAGGGCACGTCTGCCTGGGCGTCACACAT
CGCGTCGCCCCC---TTCAC-AC--CCCTT-GACGGGGATG-YTTGAATGGGGAGCGGAG
ATTGGTCTCCCGTTTC---TAAGGTGCGGTTGGCTGAAT-TTTGAGTC-CTCTTC-GATG
GACGCACGATTAGTGGTGGTTGACAAGACC----TTCTTATCGAGTCGTGTGTTCCTAGG
AGTAA-GGAA-GATCTCTTT-AATGACCCTGATGCGTCGTCTCATGACGATGCTCCGA--
------------------------------------------------------------
--------------------TCAT-GACTTGTATCGTCTTGAGCGTATTGTGGKTTTCCT
GTGTTGCATACCTTTCTAATGGTATCG-TGTTGATTGATCGAAGTCCCTTTT-CATCTTG
TGTTGCTTTTTGCGACGCATGATGAACCTCGAGGCGGTCTCTTTGTTCCACCACGTTGAT
GTTA--GCGTGTT-GATGTTGTGGCCCATTGAGCGT-TGCTTGGTTTCGTGGATACAGAA
CATGATTTG-GGCATAGGG-TTACTTG--TGACTC-TTGTT-CTGTCCTT-TATCAGTGT
T-------CTTTATAA---------------------------------CGACGGTTCAT
GC-----------------------------------------------GCGCCTAGGCT
C-GTACC-TGCGCGATGTTCTTTGTCGAARAGGAATGCTACCTGGTTGATCCTGCCAGTA
GTCATATGCTTGTCTCAAAGAT---------
>Senecio_crusoei
TGCGGAAGGATCATTGTCGAAACCTGCATAGCAGAACGACCTGTGAACATGTAACAACAA
TTAGGTGTTCTAAGTATC-----GGGCTCT-TGTCTGATTCCTA-GGATGCCATGTTGAC
GTGCTT-CTTTGGCAA-GCCCCTTGGGTCT-CT-----------AAGGAC--GTCACGTC
GAC-GCAACAACAAACCCCC-GGCACGGCATGTG-CCAAGGAAATAAAAA--C---TTAA
GAAGAGCTTG--TTCCATGGTT--TGCCGTT-CGCGGTAATT-GCATTGAATCTTGCTTC
TTTAC-AATCATAAACGACTCTCGGCAACGGATATCTCGGCTCACGCATCGATGAAGAAC
GTAGCAAAATGCGATACTTGGTGTGAATTGCAGAATCCCGTGAACCATCGAGTTTTTGAA
CGCAAGTTGCGCCCGAAGCC---TTTTGGCCGAGGGCACGTCTGCCTGGGCGTCACACAT
CGCGTTGCCCCC---ATCAC-AC--CTTTT-GACAGGGATG-TTTGAATGGGGA-CGGAG
ATTGGTCTCCCGTTCC---TATGGTGCGGTTGGCTGAAT-TTTGAGTC-CTTTTC-AATG
GACGCACGATTAGTGGTGGTTGACAAGACC----TTCTTATCGAGTCGTGTGTTCCAAGG
AGTAA-GGAA-GATCTCTTT-AATGACCCTAATGTGTCGTCTCATGACGATGCTCT----
------------------------------------------------ACTTCCACCTGG
CATACCTCTTCATTTATGCGTCAT-GACTTGTATCGTCTTGAGCGTATTGTGGGTTTCCT
GTGTTGCATACCTAACTAATGGTATTG-TTTTGATTGATCGAAGTCCCTTTT-CGTCTTG
TGTTGCCTTT-GCGACGCACGATGAACCTTGAAGCGGTCTCTATGTTCCACCATGTTGAT
GCTA--GTGTTTT-GATGTTGTGGCCCATTGAGTGT-TGCTTGGTTTCGTGGATACAGAA
CATGATTTG-GGCATAGGG-TCACTCG--TGACTC-TTGTT-ATGTCCTT-TATCAGTGT
T-------CTTTATAA---------------------------------CGACGGTTCAT
GC-----------------------------------------------GCGCCTAGGCT
C-ATACC-TGCGCGATGTTCTTTGTCGAAGAGGAATGCTACCTGGTTGATCCTGCCAGTA
GTCATATGCTTGTCTCAAAGATTAAGCCATG
>Senecio_ctenophyllus
TGCGGAAGGATCATTGTCGAAACCTGCATAGCAGAACGACTTGTGAACATGTAACAACAA
TTGGGTGTTCTAAGTATC-----GGGCTCT-TGTTCGATTCCTA-GGATGCCATGTTGAC
GTGCAT-CTTTGGCAA-GCCCCTTGGGTTT-CT-----------AAGGAT--GTCATGTC
GAC-ACAACAACAAACCCCC-GGCACGGCATGTG-CCAAGGAAATATAAA--C---TTAA
GAAGAGCTTG--TTCCATGCTT--TGCCGTT-CGCGGTGATT-GCATTGGATCTTGCTTC
TTTAT-AATCATAAACGACTCTCGGCAACGGATATCTCGGCTCACGCATCGATGAAGAAC
GTAGCAAAATGCGATACTTGGTGTGAATTGCAGAATCCCGTGAACCATCGAGTTTTTGAA
CGCAAGTTGCGCCCGAAGCC---TTTTGGCTGAGGGCACGTCTGCCTGGGCGTCACACAT
CGCGTCGCCCCC---ATCAC-TC--CTCTT-GACGGGGATG-TTTGAATGGGGA-CGGAG
ATTGGTCTCCCGTTCC---TATGGTGCGGTTGGCTGAAT-TTTGAGTC-CTCTTC-GATG
GACGCACGATTAGTGGTGGTTGACAAGACC----TTCTTATCGAGTCGTGTGTTCCAAGG
AGTAA-GGAA-GATCTCTTT-AATGACCCTAATGTGTCGTTTCATGACGATGCTCCGACT
GCGACCCCAGGTCAGGCGGGACTACCCGCTGAGTTTAAGCATATCA-AACTTCCACCTGG
CATACCTCTTCATTTATGTGTCAT-GACTTGTATTGTCTTGAGCGTATTGTGGGTTTTCT
GTGTTGCATACCTAACTAATGGTATCG-TTTTGATTGATCGAAGTCCCTTTT-TGTCTTG
TGTTGCCTTT-GCGACACATGATGAACCTTGAAGTGGTCTCTATGTTCCACCACATTGAT
GCTA--GTGTTTT-GATGTTGTGGGYCATTGAGTGT-TGCTTGGTTTCGTGGATACAGAA
CATGATTTG-GGCATAGGG-TCACTCGCGTGACTC-TTGTT-CTGTCCTT-TATTAGTGT
T-------CTTTATAA---------------------------------CGACGGTTCAT
GT-----------------------------------------------GCGCCTAGGCT
C-GTACC-TGCGCGATGTTCTTTGTCGAAGATGAATGCTACCTGGTTGATCCTGCCAGTA
GTCATATGCTTGTCTCAAAGATTAAGCCATG
>Senecio_culcitioides
TGCGGAAGGATCATTGTCGAAACCTGCATAGCAGAACGACCTGTGAACATGTAACAACAA
CCGGGTGTTCTAAGTATC-----GGGCTCT-TGTCTGATTCCTA-GGATACCATGTTGAT
GTGCGT-CTTTGGAAA-GCCCCTTGGGTTT-CT-----------TAAGAC--GTCACGTC
GAC-GCAACAACAAACCCCC-GGCACGGCATGTG-CCAAGGAAATATAAA--C---TTAA
GAAGAGCTTG--TTCCATGCTT--TGCCGTT-CGCGGTGATT-GCATTGAATCTTGCTTC
TTTAT-AATCATAAATGACTCTCGGCAACGGATATCTCGGCTCACGCATCGATGAAGAAC
GTAGCAAAATGCGATACTTGGTGTGAATTGCAGAATCCCGTGAACCATCGAGTTTTTGAA
CGCAAGTTGCGCCCGAAGCC---TTTTGGCTGAGGGCACGTCTGCCTGGGCGTCACACAT
CGCGTCGCCCCC---ATCAC-AC--CTCTT-GACGGGGATG-TTTGAATGGGGA-CGGAG
ATTGGTCTCCCGTTCC---TATGGTGCGGTTGGCTGAAT-TTTGAGTC-CTCTTC-GATG
GACGCACGATTAGTGGTGGTTGACAAGACC----TTCTTATCGAGTCGTGTGTTCCAAGG
AGTAA-GGAA-GATCTCTT-----------------------------------------
------------------------------------------------ACTTCCACCTGG
CATACCTCTTCATTTATGCGTCAT-GACTTGTATTGTCTTGAGCGTATTGTGGGTTTCCT
GTGTTGCATACCTAACTAATGGTATCG-TTTTGATTGATCAAAGTCCCTTTT-CGTCTTG
TGTTGCCTTT-GTGACGCACGATGAACCTCGAAGCGGTCTCTATGTTCCACTATGTTGTT
GCTA--GTGTTTT-GATGTTGTGGGCCATTGAGTGT-TGCTTGGTTTCTTGGATACAGAT
CATGATTTG-GGCATAGGG-TCAGTCG--TGACTC-TTGTT-TTGTCCTT-TATCAGTGT
T-------CTTTATAA---------------------------------CGACGGTTCAT
GC-----------------------------------------------GCGCCTAGGCT
C-GTACC-TGCGCGATGTTCTTTGTCGAAGTGGAATGCTACCTGGTTGATCCTGCCAGTA
GTCATATGCTTGTCTCAAAGATTAAGCCATG
>Senecio_doria
TGCGGAAGGATCATTGTCGAAACCTGCATAGCAGAACGACCTGTGAACATGTAACAACAA
TTGGGTGTTCTAAGTATT-----GGGCTCT-TGTCTGATTCCTAAGGATGCCAAGTTGAT
GTGCGT-CTTTGGCAA-GCCCCTTGGGTGT-CT-----------AAGGAC--GTCATGTT
GAC-GCAACAACAAACCCCC-GGCACGGCATGTG-CCAAGGAAATATAAA--C---TTAA
GAAGGGCTT-----CTATGCTT--TGCCGTT-CGCGGTGATT-GCATTGAAACTTGCTTC
TTTAT-AATCATAAACGACTCTCGGCAACGGATATCTCGGCTCACGCATCGATGAAGAAC
GTAGCAAAATGCGATACTTGGTGTGAATTGCAGAATCCCGTGAACCATCGAGTTTTTGAA
CGCAAGTTGCGCCCGAAGCC---TTTTGGTTGAGGGCACGTCTGCCTGGGCGTCACACAT
CTCGTCGCCCCC---ATCAC-ACACCTCTT-GACGGGGATG-TTTGAATGGGGA-CGGAG
ATTGGTCTCCCGTTCC---TAAGGTGCGGTTGGCTGAAT-TTTGAGTC-CTCTTT-GACG
GACGCACGATTAGTGGTGGTTGACAAGACC----TTCTTATCGAGTTGTGTGTTCCAAGA
AGTAA-GGAA-TATCTCTTT-AATGACCCTAATGTGTTGTCTCATGACGATGCTCCGATT
GCGACCC-AGGTCAGGCGG-----------------------------------------
------------------------------------------------------------
------------------------------------------------------------
------------------------------------------------------------
------------------------------------------------------------
------------------------------------------------------------
------------------------------------------------------------
------------------------------------------------------------
------------------------------------------------------------
-------------------------------
>Senecio_doronicum
TGCGGAAGGATCATTGTCGAAACCTGCATAGCAGAACGACCTGTGAACATGTAACAACAA
TTGGGTGTTCTAAGTATC-----GGGCTCT-TGTCCTATTCCTA-GGATGCCATGTTGAC
GTGCGT-CTTTGGCAA-GCCCCTTGGGTGT-CT-----------AAGGAC--GTCACGTT
GAC-GCAACAACAAACCCCC-GGCACGGCATGTG-CCAAGGAAATATAAA--C---TTAA
GAAGGGCTTG--TTCCATGCTT--TGTCGTT-CGCGGTGATT-GCATT------------
-------ATCATAAACGACTCTCGGCAACGGATATCTCGGCTCACGCATCGATGAAGAAC
GTAGCAAAATGTGATACTTGGTGTGAATTGCAGAATCCCGTGAACCATCGATTTTTTGAA
CGCAAGTTGCGCCCGAAGCC---TTTTGGATGAGGGCACGTCTGCCTGGGCGTCACACAT
CGTGTCGTTCCC---ATCAC-AC--CTCTT-GACGGGGATG-TTTGAATGGGGA-CGGAG
ATTGGTCTCCCGTTCC---TAAGGTGCGGTTGGCTGAAT-TTTGAGTC-CTCTTC-GACG
GACGCACGATTAGTGGTGGTTGACAAGACC----TTCTTATCGAGTCGTGTGTTCCAAGA
AGTAA-GGAA-TATCTCTTT-AATGACCCTAAAGTGTTGTCTCATGACGATGCTCCGACT
GTGACCCCAGGTCAGGCGGGACTACCCGCTGAGTTTAAGCATATCA--------------
------------------------------------------------------------
------------------------------------------------------------
------------------------------------------------------------
------------------------------------------------------------
------------------------------------------------------------
------------------------------------------------------------
------------------------------------------------------------
------------------------------------------------------------
-------------------------------
>Senecio_elegans
TGCGGAAGGATCATTGTCGAAACCTGCATGGCAGAACGACCTGTGAACATGTAACAACAA
TCGGGTGTTCTAAGTATC-----GGGCTCT-TGCCCGAATCCTG-GGATGCCATGTTGAC
GTGCGT-CTTCGGCGA-GACCCTTGGGTTTTGT-----------AAGGAC--GTCGCGTT
GAC-ACAACAACAAACCCCC-GGCACGGCATGTG-CCAAGGAAACATAAA--C---TTAA
AAAGGGCATG--TTCCATGCTT--TGCCGTT-CGCGGTGATT-GCGTTGAATCTTGCCTC
TT----AATAATAAACGACTCTCGGCAACGGATATCTCGGCTCACGCATCGATGAAGAAC
GTAGCAAAATGCGATACTTGGTGTGAATTGCAGAATCCCGTGAACCATCGAGTTTTTGAA
CGCAAGTTGCGCCCGAAGCC---TTTTGGCCGAGGGCACGTCTGCCTGGGCGTCACACAT
CGCGTCGCCCCC---ATCACTACGCCTCAT-TACGGGGATG-TTTGAATGGGGAGCGGAG
ACTGGTCTCCCGTTCC---TAAGGTGCGGTTGGCTGAAT-TTTGAGTC-CTCTTC-GACG
GACGCACGATTAGTGGTGGTTGACAAGACC----TTCTTATCGAGTTGTGTGTTCCAAAG
AGTAA-GGAA-GATCTCATT-CATGACCCCAATGTGTCGTCTCATGACGATGCTCCGACT
GCGACCCCAGGTCAGGCGGGACTACCCGCTGAGTTTAAGCATATCACAACTTCCACTTGG
CTTACCTCCTCGTTTATGCGTCAT-GACTTGTATCGTCTTGAGCGTATTGTGGGTTTCCT
GTGTTGCATACCTGATTGATGGTATCG-TTT-GGTTGATCGAAGTCCCTTTT-CGTCTTG
TGTTGCCTTT-GCAAAGCATGATGAACCTTGAAGCAGTCTCTATGTTCCACCATGTTGAT
GCTA--GTGTTTC-GATATTGCGGCCCATTGAGT-T-TGCTTGGTCTTGTGGATACAGAA
CATGATTTG-GGCATAGGG-TCACTTG--TGACTC-TTGGT-TTGTCCTT-CACCAGTGT
T-------CTTTATAA---------------------------------CGACGGTTCAT
GC-----------------------------------------------GCGCCTAGGCT
C-GTACC-TGCGTGATGTTCTT-GTCGAAGAGGAATGCTACCTGGTTGATCCTGCCAGTA
GTCATATGCTTGTCTCAAARATTAAGCCATG
>Senecio_fistulosus
TGCGGAAGGATCATTGTCGAAGCCTGCAAAGTAGAACGACCTGTGAACATGTAA-AACAA
TCAGGTGTTCTAAGTTTT-----GGACTCT-TGTCTGATTCCTA-GGATGCCATGTTGAC
GT-CGT-CTTTGTCAA-GCCCTTTAGGTTT-AT-----------AAGGAT--GTCACGTG
GAC-GTAACAACAA-CCCCC-GGCACGGCATGTG-CCAAGGAAATATAAA--C---TTAA
GAAGAGCTTG--TTCCATGCTT--TGCCGTT-TGCGGCGATT-GCATTGAATCTTGCTTC
TTTAT-AATCATAAACGACTCTCGGCAACGGATATCTTGGCTCACGCATCGATGAAGAAC
GTAGCAAAATGCGATACTTGGTGTGAATTGCAGAATCCCGTGAACCATCGAGTTTTTGAA
CGCAAGTTGCGCCCGAAGCC---TTTTGGCCGAGGGCACGTCTGCCTGGGCGTCACACAT
CACGTGGCCCCCC--ATCAC-AC--CTCTT-GATAGAGATG-TTTGGATGGGGA-CGGAG
ATTGGTCTCCCGTTCCTCCTAAGGTACGGTTGGCTGAAT-TTTGAGTC-CTCTTC-GATG
GATGCACGATTAGTGGTGGTTGACAAGACC----TTCTTATCGAGTCGTGTGTTCCAAGA
AGTAA-GGAA-GATCTCTTT-AATGACCCTAATGTGTCATCTCATGATGATGCTCTGATT
GCTACCCCAGGTCAGGTGGGACTACCCGCTGAGTTTAAGCATATCA-AACTTCCACCTGG
CATACCTCTTCATTTACGTGTCAA-GACTTGTATCGTCTTGAGCATATTGTGGGTTTCCT
GTGTTGCATACCTAACTGATGGTATCG-TTTTGATTGATTGGAGTCCCTTTT-CGTCTTG
TGTTGCCTTT-GTGATGCATGATGAACTTTGAATCGGCCTCTATGTTCCACCATGTTGAT
GCTT--GTGTTTT-GATGTTGTGGCCCATTGAGTGT-TGCTTGGTTTCGTGGATACAGAA
CATAATTTG-GGCATAGGG-TCACTTG--TGACCC-TTGTT-TTGTCCTT-TATCAGTGT
T-------CTTTATAA---------------------------------CGATGGTTCAT
GC-----------------------------------------------GTGCCTAGGCT
TTGTACC-TGTGCGATGTTCTTTGTCGAAAAGGAATGCTACCTGGTTGATCCTGCCAGTA
GTCATATGCTTGTCTCAAAGATTAAGCCATG
>Senecio_flaccidus
TGCGGAAGGATCATTGTCGAAACCTGCATNGCAGAACGACCTGTGAACATGTAACAACAA
TCGGGTGTTCTAAGTATC-----GGGCTCT-TGTCCGATTCCTA-GGATGCCATGTTGAC
GTGCGT-CTTCGGGAA-GACCCTTGGGTTTTTT-----------AAGGAC--GTTACGTY
GAC-ACAACAACAAACCCCC-GGCACGGAATGTG-CCAAGGAAATATAAA--C---TTAA
GAAGGGCTTG--TTCATTGCTT--TGCCGTT-CGCGGTGATT-GTGTTGAATCTTGCTTC
TTTATAAATTACAAACGACTCTCGGCAACGGATATCTCGGCTCACGCATCGATGAAGAAC
GTAGCAAAATGCGATACTTGGTGTGAATTGCANNNNNNNNNNNNNNNNNNNNNNNNNNNN
NNNNNNNNNNNNNNNAAGCC---TCTTGGCCGAGGGCACKTCTGCCTGGGCGTCACACAT
CGCGTCGCCCCC---ATCAC-AC--CTCTT-GAAAGGGATG-TTTGAATGGGGAGCGGAN
ATTGGTCTCCCGTTTC---TAAGGTGCGGTTGGCTGAAT-TTTGAGTC-CTCTTN-GATG
GACGCACGATTAGTGGTGGTTGACMANACC----TTCTTATCGAGTCGTGTAT-------
------------------------------------------------------------
-----------------------------------------------AACTTCCACCTGG
CATACCTCTTCATTTATGCGTCAT-GACTTGTATCGTCTTGAGCGTATTGTGGGTTTCCT
GTGTTGCATACCTTTCTTATGGTATCG-TGCTGATTGATCGAAGTCCCTTTT-CATCTTG
TGTTGCTTTTTGTGACGCATGATGAACCTCGAGGCGGTCTCTATGTTCCACCACGTTGAT
GCTA--GCGTTTT-GATGTTGTGGCCCATTGAGCGT-TGCTTGGTTTTGTGGATACAGAA
CATGATCTG-GGCATAGGG-TCACTTG--TGACTC-TTGTT-CTGTCCTC-TATCAGTGT
T-------CTTTATAA---------------------------------CGACGGTTCAT
GC-----------------------------------------------GCGCCTAGGCT
C-GTACC-TGCGCGATGTTCTTTGTCGAAGAGGAATGCTACCTGGTTGATCCTGCCAGTA
GTCATATGCTTGTCTCAAAGATTAAGCCATG
>Senecio_gayanus
TGCGGAAGGATCATTGTCGAAACCTGCATAGTAGAACGACCTGTGAATATGTAA-AACAA
TCCGGTGTTCTAAGTTTC-----GGACTCT-TGTCCGATTCCTA-GGATGCCATGTTGAC
GT-TGT-CTTTGGTAA-GCCCTTTGGGTTT-CT-----------AAGGAT--GTCACGTG
GAC-GCAATAACAA-CCCCC-GGCACGGCATGTG-CCAAGGAAATATAAA--C---TTAA
GAAGAGCTTG--TTTCATGCTTTTTGCCGTT-TGTGGCGATT-GCATTGAATCTTGATTC
TTTAT-AATCATAAACGACTCTCGGCAACGGATATCTTGGCTCACGCATCGATGAAGAAC
GTAGCAAAATGCGATACTTGGTGTGAATTGCAGAATCCCGTGAACCATCGAGTTTTTGAA
CGCAAGTTGCGCCCGAAGCC---TTTTGGCCGAGGGCACGTCTGCCTGGGCGTCACACAT
CGCGTGGCCCCC---ATCAC-AC--CTCTT-GACGGGGATG-TTTGAATGGGGG-CGGAG
ATTGGTCTCCCGTTCCTCCTAAGGTACGGTTGGCTGAAT-TTTGAGTC-CTTTTC-GATG
GATGCACGATTAGTGGTGGTTGATAAGACC----TTCTTATCGAGTCGTGTGTTCCAAGA
AGTAA-GGAA-GATCTCTTT-AATGACCCTAATGTGTCGTCTTATGACGATGCTCTGATT
GCTACCCCAGGTCAGGTGGGACTACCCGCTGAGTTTAAGCATATCA--ACTTCCACCTGG
CATACCTCTTCATTTATGTGTCAA-GACTTGTATCGTCTTGAGCGTATCGTGGGTTTCCT
GTGTTGCATACCTAACTAATGGCATCG-TTTTGATTGATTGGAGTCCCTTTT-CGTCTTG
CGTTGCCTTT-GTGATGCATGATGAACTTTGAATTGGCCTCTATGTTCCACCATGTTGAT
GCTA--GTATTT--GATGTTGTGGCCCATTGAGTGT-TGCTTGGTTTCGTGGATACAGAA
CATTATTTG-GACATAGGG-TCACTTG--TGACCC-ATGTT-TTGTCCTT-TATCAGTGT
T-------CTTTATAA---------------------------------CGACGGTTCAT
G------------------------------------------------GCGCCTAGGCT
C-GTACC-TGCGTGATGTTCTTTGTCGAAGAGGAATGCTACCTGGTTGATCCTGCCAGTA
GTCATATGCTTGTCTCAAAGATTAAGCCATG
>Senecio_gramineus
TGCGGAAGGATCATTGTCGAAACCTGCATAGCAGAACGACCTGTGAACATGTAACAACAA
TTGGGTGTTCTAAGTATC-----GGCCTCT-TGTCCGATTCGTA-GGATGCCATGTTGAC
GTGCGT-CTTTGGCAA-GCCCCTTGGGTTT-AT-----------AAGGAC--GTCACGTT
GGC-GCAACAACAAACCCCC-GGCACGGCATGTG-CCAAGGAAATATAAA--C---TTAA
GAAGGGCTTG--TTCCATGCTT--TGCCGTT-CGCGGTGATT-GCATTGAAACTTGCTTC
TTTAT-AATCATAAACGACTCTCGGCAACGGATATCTCGGCTCACGCATCGATGAAGAAC
GTAGCAAAATGCGATACTTGGTGTGAATTGCAGAATCCCGTGAACCATCGAGTTTTTGAA
CGCAAGTTGCGCCCGAAGCC---TTTTGGCCGAGGGCACGTCTGCCTGGGCGTCACACAT
CGCGTCGCCCCC---ATCAC-AC--CTCTT-GACGGGGATG-TTTGAATGGGGA-CGGAG
ATTGGTCTCCCGTTCC---TAAGGTGCGGTTGGCTGAAT-TTTGAGTC-CTCTTC-GACG
GACGCACGATTAGTGGTGGTTGACAAGACC----TTCTTATCGAGTCGTGTGTTCCAAGG
AGTAA-GGAA-GATCTCTTT-AATGACCCTAATGCGTCGTCTCATGACGATGATCCGACT
GCGACCCCAGGTCAGGCGGGACTACCCGCTGAGTTTAAGCATATCACAACTTCCACCTGG
CTTACCTCCTCATTTATGCGTCAT-GACTTGTATCGTCTTGAGCGTATTGTGGGTTTCCT
GTGTTGCATACCTAACTAATGGTATCG-TTTTGATCGATCGAAGTCCCTTTT-CATCTTG
TGTTGCCTTT-GCGACGCATGATGAACCTCGAAGCGGTCTCTATGTTCCACCATGTTGAT
GYTA--GTGTTTC-GATGTTGTGGCCCATTGAGCGT-TGCTTGGTTTCGTGGATACAGAA
CATGATTTG-GGCATAGGG-TCACTCG--TGACTC-TTCTT-CTGTCCTT-CACCAGTGT
T-------CTTTATAA---------------------------------CGACGGTTCAT
GC-----------------------------------------------GCGCCTAGGCT
C-GTACC-TGCGCGATGTTCTTTGTCGAARAGGAATGCTACCTGGTTGATCCTGCCAGTA
GTCATATGCTTGTCTCAAAGATTAAGCCATG
>Senecio_gregorii
TGCGGAAGGATCATTGTCGAAACCTGCATAGCAGAACGACCTGTGAACATGTAAAAACAA
TCAGGTGTTTTAAGCATC-----GGGCTCT-TGTCTGATTCCTA-AAATGCTATGTTGAC
GTGCGT-CTTTAGCAA-GCYCGTTGGGTTT-CT-----------AAGGAT--GTTGCGTT
GAC-GTAACAACAAACCCCC-GGCACGGCATGTG-CCAAGGAAATATAAA--C---TTAA
AAAGGGCTTG--TTCCATSCTT--TGCCGTT-CGCGGTGATT-GCATTGAATCTTGCTTC
TTTATAAATCATAAACGACTCTCGGCAACGGATATCTTGGCTCACGCATCGATGAAGAAC
GTAGCAAAATGCGATACTTGGTGTGAATTGCAGAATCCCGTGAACCATCGAGTTTTTGAA
CGCAAGTTGCGCCCGAAGCC---TTTTGGTTGAGGGCACGTCTGCCTGGGTGTCACATAT
CGCGTCGCCCCC---ATCAC-AC--CTCTT-GACGGGGATG-CTTGAATGGGGA-CGGAG
ATTGGTCTCCCGTTCC---TAAGGTGCGGTTGGCTGAAT-TTTGAGTC---CTTC-GACG
GACGCATGATTAGTGGTGGTTGAAAAGAAC----TTCTTATCGAGTCATGTGTTCCATGT
AGCAA-GGAA-GATCTCCAT-AATGACCCTAATGTGTCGTCTCATGACGATGCTTCGACT
GCGACCCCAGGTCAGGCGGGACTACCCGCTGAGTTTAAGCATATCACAACTTCCACCTGG
CATACCTCTTCATTTATGCGTCAT-GACTTGTATCGTCTTGAGCGTATTGTGGGTTTCCT
GTGTTGCTTACCTAACTAATGGTATTG-TTTTGCTTGATCAAAGTCCCTTTT-CGTCTTG
TGTTGCATTT-GCGACGTATGATGAACCTCGAAGCGGTCTCTATGTTCCACCATGTTGAT
GCTA--GTGTTTC-CATGTTGTGGCCCATTGAGTGT-TGCTTGGTTTCGAAGATACAGAA
CATTATTTG-GGCATAGGG-TCACTCG--TGACTC-TTGTT-CTGTCCTT-TAATAGTGT
T-------CTTTATAA---------------------------------CGACGGTTCAT
GT-----------------------------------------------GCGCCTAGGCT
C-GTACC-TGCGTGATGTTCTT-GTCGAAGAGGAATGCTACCTGGTTGATCCTGCCAGTA
GTCATATGCTTGTCTCAAAGATTAAGCCATG
>Senecio_hieracium
TGCGGAAGGATCATTGTCGAAACCTGCATAGCAGAACGACCTGTGAACATGTAACTACAA
TCAGGTGTGCTAAGTATC-----GGGCTCT-TGTTCGATTCCTA-GGATGCCATGTTGAC
GTGCGT-CTTTGGCAA-GCCCTTTGGGTTT-CT-----------AAGGAT--GTCACGTY
GAC-GCAACAACAAACCCCC-GGCACGGCATGTG-TCAAGGAAATATAAA--C---TTAA
GAAGAGCTTG--TTCCAATCAT--TGCCGTT-CGCGGTGATT-GCATTGAATCTTGCTTC
TTTAT-AATCATAAACGACTCTCGGCAACGGATATCTCGGCTCACGCATCGATGAAGAAC
GTAGCAAAATGCGATACTTGGTGTGAATTGCAGAATCCCGTGAACCATCGAGTTTTTGAA
CGCAAGTTGCGCCCGAAGCC---TTTTGGCTGAGGGCACGTCTGCCTGGGCGTCACACAT
TACGTCGCCCCC---ATCAC-AC--CTCTT-GACGGGGATG-TTTGAATGGGGA-CGGAG
ATTGGTCTCCCGTTCC---TATGGTGCGGTTGSCTGAAT-TTTGAGTC-CTCTTC-GATG
GACGCACGATTAGTGGTGGTTGACAAGACC----TTCTTATCGAGTCGTGTGTTCCAAGG
AGTAA-GGAA-GATCTTTTT-AATGACCCTAATGTGTCGTCTCATGATGATGCTCTGATT
GCGACCCCAGGTCAGACGGGATTACCCGCTGAGTTTAAGCATATCA-----------TGG
CATACCTCTTCATTTATGCGTCAT-GACTTGTATCGTCTTGAGCGTATTGTGGGTTTCCT
GTGTTGCATTCCTAACTAATGGTATCG-TTTTGATTGATCGATGTCTCTTTT-CGTCTTG
TGTTGCCTTT-GCGATGCATGATGAACCTCGAAGCGGTCTCTATTTTCCACCACGTTGAT
GCTA--GTGTTTT-GATGGTGTGGGCCATTGAGTGT-TGCTTGGTTTCGTGGATACAGAA
CATGATTTG-GGCATAGGG-TCACTCG--TGACTC-TAGTT-CTGTCCTT-TATTGGTGT
T-------CTTTATAA---------------------------------CGACGGTTCAT
TC-----------------------------------------------GCGCCTAGGCT
C-GTACC-TGCGCGATGTTCTTTGTCGAAGAGGAATGCTACCTGGTTGATCCTGCCAGTA
GTCATATGCTTGTCTCAAAGATTAAGCCA--
>Senecio_hypsobates
TGCGGAAGGATCATTGTCGAAACCTGCATAGCAGAACGACCTGTGAACATGTAACAACAA
TCRGGTGTTCTAAGTATC-----SGGCTCT-TGTCTGTTTCCTA-GGATACCATGTTGAT
GTGCGT-CTTTGGCAA-GCCCCTTGGGTTT-CT-----------AAGGAC--GTCATGTC
GAC-GCAATAACAAACCCCC-GGCACGGCATGTG-CCAAGGAAATATAAA--C---TTAA
GAAGAGCTTG--TTYCATGCTT--TGCCGTT-CGCGGTGATT-SCATTGAATCTTGCTTC
TTTAT-AATCATAAACGACTCTCGGCAACGGATATCTCGGCTCACGCATCGATGAAGAAC
GTAGCAAAATGCGATACTTGGTGTGAATTGCAGAATCCCGTGAACCATCGAGTTTTTGAA
CGCAAGTTGCGCCCGAAGCC---TTTTGGCTGAGGGCACGTCTGCCTGGGCGTCACACAT
CACGTYGCYCCC---MTCAC-WC--CTCTT-GACGGGGATG-TTTGAATGGGGA-CGGAG
ATTGGTCTCCCGTTCC---TATGGTGCGGTTGGCTGAAT-TTTGAGTC-CTMTTC-GATG
GACGCACGATTAGTGGTGGTTGACAAGRCC----TTCTTATCGAGTCGTGTGYTCCAAGG
AGTAA-GGAA-GATCTCTTT-AATGACCCTAATGTGTCGTCTCATGACGATGCTYCGACT
GCGACCCCAGGTCAGGCGGGACTACCCGCTGAGTTTAAGCATATCA-AACTTCCACCTGG
CATACCTCTTCATTTATGG-TCAT-GACTTGTATTGTCTTGAGCGTATTGTGGGTTTCCT
GTGTTGCATACCTAACTAATGGTATCG-TTTTGATTGATCGAAGTYCCTTTT-CGTCTTG
TGTTGCCTTT-GTGATGCACGATGAACCTCGAAGCGGTCTCTATGTTCCACCATGTTGAT
GCTA--GTGTTTT-GATGTTGTGGGCCATTGAGTGT-TGCTTGGTTTCGTGGATACAGAA
CATGATTTG-GGCATAGGG-TCACTTG--TGACTC-TTGTT-CTGTCCTT-TATCAGTGT
T-------CTTTATAA---------------------------------CGACGGTTCAT
GC-----------------------------------------------GCGCCTAGGCT
C-GTACC-TGCGCGATGTTCTTTGTTGAAATGGAATGCTACCTGGTTGATCCTGCCAGTA
GTCATATGCTTGTCTCAAAGATTAAGCCATG
>Senecio_ilicifolius
TGCGGAAGGATCATTGTCGAAACCTGCATAGCAGAACGACCTGTGAACATGTAACAACAA
TTGGGCGTTCTTCGTATC-----GGGCTCT-TGTCCGATTCAAG-GGATGCCATGTTGAC
GTGCGT-CCTCGGCAA-GCCCCTTGGGTTT-CT-----------AAGGAC--GTCACGTT
GAC-GCAACAACAAACCCCC-GGCACGGCATGTG-CCAAGGAAATATAAA--C---TTAA
GAAGGGCTTG--TTCCATGCTT--CGCCGTT-CGCGGTGATT-GCATCGAATCTTGCTTC
TTTAT-AATCATAAACGACTCTCGGCAACGGATATCTCGGCTCACGCATCGATGAAGAAC
GTAGCAAAATGCGATACTTGGTGTGAATTGCAGAATCCCGTGAACCATCGAGTTTTTGAA
CGCAAGTTGCGCCCGAAGCC---TTTTGGCTGAGGGCACGTCTGCCTGGGCGTCACACAT
CGCGTCGCCCCC---ATCGC-AC--CTCTT-GACGAGGATG-TTTGAATGGGGT-CGGAG
ATTGGTCTCCCGTTCC---TAACGTGCGGTTGGCTGAAT-TTTGAGTC-CTCTTC-GACG
GACGCACGATTAGTGGTGGTTGACAAGACC----TTCTTATCGAGTCGTGTGTTCCAAGG
AGTAA-GGAA-TATCTCTTT-AATGACCCTAACGTGTCGTCTCATGACGATGCTCCGACT
GCGACCCCAGGTCAGGCGGGACTACCCGCTGAGTTTAAGCATATCACAACTTCCACCTGG
CTTACCTCCTCAGTTATGCGTCAT-GACTTGTATCGTCTTGAGCGTATTGTGGGTTTCCT
GTGTTGCATACCTAA-TAATGGAATCG-TTTTGGTTGATTGAAGTCCCTTTT-CATCACG
TGTTGCCTTT-GCGACGCATGATGAACCTCGAAGCGGTCTCTATGTTCCACCACGTTGAT
GCTA--GTGTGTT-GATGTTGTGGCCCATTGAGTGT-TGCTTGGTTTCGTGGATACAGAA
CATGATTTG-GGCATAGGG-TCACCTG--TGACTC-TTGTT-TTGTCCTT-TATCAGTGT
T-------CTCTATAA---------------------------------CGACGGTTCAT
GC-----------------------------------------------GCGCCTAGGCT
C-GTACC-TGCGCGATGTTCTTTGTCGAAGAGGAATGCTACCTGGTTGATCCTGCCAGTA
GTCATATGCTTGTCTCAAAGATTAAGCCATG
>Senecio_involucratus
TGCGGAAGGATCATTGTCGAAACCTGCATAGCAGAACGACCTGTGAACATGTAACAACAA
TCGGGTGTTCTAAGTATC-----GGGCTCT-TGTCTGATTCCTA-GGATACCATGTTGAT
GTGCGT-CTTTGGCAA-GCCCCTTGGGTTT-CT-----------AAGGAT--GTCACGTC
GAC-GCAATAACAAACCCCC-GGCACGGCATGTG-CCAAGGAAATATAAA--C---TTAA
-AAGAGCTTG--TTCCATGCTT--TGCCGTT-CGCGGTGATT-CCATTGAAACTTGCTTC
TTTAT-AATCATAAACGACTCTCGGCAACGGATATCTCGGCTCACGCATCGATGAAGAAC
GTAGCAAAATGCGATACTTGGTGTGAATTGCAGAATCCCGTGAACCATCGAGTTTTTGAA
CGCAAGTTGCGCCCGAAGCC---TTTTGGCTGAGGGCACGTCTGCCTGGGCGTCACACAT
CACGTCGCCCCC---ATCAC-AC--CTCTT-GACGGGGATG-TTTGAATGGGGA-CGGAG
ATTGGTCTCCCGTTCC---TATGGTGCGGTTGGCTGAAT-TTTGAGTC-CTCTTT-GATG
GATGCACGATTAGTGGTGGTTGACAAGACC----TTCTTATCGAGTCGTGTGTTCCAAGA
AGTAA-GGAA-GATCTCTTT-AATGACCCTAATGTGTCGTCTCATGACGATGCTCTGACT
GCGACCCCAGGTCAGGCGGGACTACCCGCTGAGTTTAAGCATATCA--------------
------------------------------------------------------------
------------------------------------------------------------
------------------------------------------------------------
------------------------------------------------------------
------------------------------------------------------------
------------------------------------------------------------
------------------------------------------------------------
------------------------------------------------------------
-------------------------------
>Senecio_nemorensis
TGCGGAAGGATCATTGTCGAAACCTGCATAGCAGAACGACCTGTGAACATGTAACAACAA
TNGGGTGTTCTAAGTATC-----GGGCTCT-TGTTCGATTCCTA-GGATGCCATGTTGAC
GTGCGT-CTTTGGCAA-GCCCCTTGGGTGT-CT-----------AATGAC--GTCACGTT
GACAGCAATAACAAACCCCC-GGCACGGCATGTG-CCAAGGAAATATAAA--C---TTAA
GAAGGGCTTG--TTCCATGCTT--TGCCGTT-CGCGGTGATT-GCATTGAAACTTGCTTC
TTTAT-AATCATAAACGACTCTCGGCAACGGATATCTCGGCTCACGCATCGATGAAGAAC
GTAGCAAAATGCGATACTTGGTGTGAATTGCAGAATCCCGTGAACCATCGAGTTTTTGAA
CGCAAGTTGCGCCCGAAGCC---TTTTGGCTGAGGGCACGTCTGCCTGGGCGTCACACAT
CGCGTCGCCCCC---ATCAC-AC--CTCTT-GACGGGGATG-TTTGAATGGGGA-CGGAG
ATTGGTCTCCCGTTCC---TAAGGTGCGGTTGGCTGAAT-TTTGAGTC-CTCTTC-GACG
GACGCACGATTAGTGGTGGTTGACAAGACC----TTCTTATCGAGTCGTGTGTTCCAAGA
AGTAA-GGAA-TATCTCTTT-AATGACCCTAATGTGTTGTCTCATGACGATGCTCCGACT
GCGACCC-AGGTCAGGCGGGACTA---------------------------------TGG
CATACCTCTTCATTTATGCGTCAT-GACTTGTATCGTCTTGAGCGTATTGTGGGTTTCCT
GTGTTGCATACCTAACTAATGGTATCG-TTTTGATTGATCGAAGTCCCTTTT-CATCCTG
TGTTGCCTTT-GTGACGCATGATGAACCTYGAAGCGGTCTCTATGTTCCTCCACGTTGAT
GCTA--GTGTTTC-GATGTTGTGGCCCATTGAGCGT-TGCTTGGTTTCATGGATACAGAA
CATGATTTG-GGCATAGGG-TCACTCA--TGACTC-TTGTT-CTGTCCTT-TATCAGTGT
T-------CTTTATAA---------------------------------CGACGGTTCAT
GT-----------------------------------------------GCGCCTAGGCT
C-GTACC-TGCGCGATGTTCTTTGTCGAAGAGGAATGCTACCTGGTTGATCCTGCCAGTA
GTCATATGCTTGTCTCAAAGATTAAGCCATG
>Senecio_oerstedianus
--------------TGTCGAAACCTGCATAGCAGAACGACCTGTGAACATGTAACAACAA
TCGGGTGTTCTAAGTATC-----GGGCTCT-TGTCCGATTCCTA-GGATGCCATGTTGAC
GTGTGT-CTTTGGCAA-GCCCCTTGGGTTT-CT-----------AAGGAC--GTCACGTC
GAC-ACAACAACAAACCCCC-GGCACGGCATGTG-CCAAGGAAATATAAA--C---TTAA
GAAGAGCTTG--TTCCATGCTT--TGCCGTT-AGCGGTGATT-GCATTGAATCTTGCTTC
TTTAT-AATCATAAACGACTCTCGGCAACGGATATCTCGGCTCACGCATCGATGAAGAAC
GTAGCAAAATGCGATACTTGGTGTGAATTGCAGAATCCCGTGAACCATCGAGTTTTTGAA
CGCAAGTTGCGCCCGAAGCC---TTTTGGCTGAGGGCACGTCTGCCTGGGCGTCACACAT
CGCGTCGCCCCC---ATCAC-AC--CTCTT-GACGGGGATG-TTTGAATGGGGA-CGGAG
ATTGGTCTCCCGTTCC---TACGGTGCGGTTGGCTGAAT-TTTGAGTC-CTCTTC-GATG
GACGCACGATTAGTGGTGGTTGACAAGACC----TTCTTATCGAGTCGTGTGTTCCAAGG
AGTAA-GGAA-GATCTCTGT-AATGACCCTATTGTGTCGTCTCATGACGATGCTCCGACT
GCGACCCCAGGTC----------------------------------AACTTCCACCTGG
CATACCTCTTCATTTATGCGTCAT-GACTTGTATCGTCTTGAGCGTATTGTGGGTTTCTT
GTGTTGTATACCTAACTAATGGTATCG-TTTTGATTGATGGAAGTCCCTTTT-CGTCTTG
TGTTGCCTTT-GCGATGCACGATGAACCTCAAAGCGGTCTCTATGTTCCACCATGTTGAT
GCTA--TTGTTTT-GATGTTGTGGCCCATTGAGTGT-TGCTTGGTTTCGTGGATACAGAA
CATGATTTG-GGCATAGGG-TCACTCG--TGACTC-TTGTT-CTGTCCTT-TATCAGTGT
T-------CTTTATAA---------------------------------CGACGGTTCAT
GC-----------------------------------------------GCGCATAGGCT
C-GTACC-TGCGCGATGTTCTTTGTCGAAGAGGAATGCTACCTGGTTGATCCTGCCAGTA
GTCATATGCTTGTCTCAAAGATTAAGCCATG
>Senecio_roseus
TGCGGAAGGATCATTGTCGAAACCTGCATAGCAGAACGACCCGTGAACATGTAACAACAA
TCGGGTGTTCTAAGTATC-----GGACTCT-CGTCCGATTCCTA-GGATGCCATGTTGAC
ATGCGT-CTTTGGCAA-GCCCCTTGGGTTT-AT-----------AAGGAC--GTCATGTC
GAC-GCAACAACAAACCCCC-GGCACGACATGTG-CCAAGGAAATATAAA--C---TTAA
GAAGAGCTTG--TTCCATGTTT--TGCCGTT-CGCGGTGATT-GCATTGAATCTTGCTTC
TTTAT-AATCATAAACGACTCTCGGCAACGGATATCTCGGCTCACGCATCGATGAAGAAC
GTAGCAAAATGCGATACTTGGTGTGAATTGCAGAATCCCGTGAACCATCGAGTTTTTGAA
CGCAAGTTGCGCCCGAAGCC---TTTTGGCTGAGGGCACGTCTGCCTGGGCGTCACACAT
CGCGTCGCCCCC---ATCAC-AC--CTCTT-GACGGGGATG-TTTGAATGGGGA-CGGAG
ATTGGTCTCCCGTTCC---TACGGTGCGGTTGGCTGAAT-TTTGAGTC-CTCTTC-GATG
GACGCACGATTAGTGGTGGTTGACAAGATC----TTCTTATCGAGTCGTGTGTTCCAAGG
AGTAA-GGAA-GATCTCTTT-AATGACCCTAATGTGTCGTCTCATGACGATGCTCCGACT
GCGACCCCAGGTCAGGCGGGACTACCCGCTGAGTTTAAGCATATCA-AACTTCCACCTGG
CATACCTCTTCATTTATGCGTCAT-GACTTGTATCGTCTTGAGCGTATTGTGGGTTTCAT
GTGTTGCATACCTTACTAATGGTATCG-TTTTGATTGATCGAAGTCCCTTTT-CATCTTG
TGTTGCATTT-GCGACGCATGATGAACCTTGAAGCGGTCTCTTTGTTCCACCACGTTGAT
GCTA--GTGTTTT-GATGTTGTGGCCCATTGAGTGT-TGCTTGGTTTCGTGGATACAGAA
CATGATTTG-GGCATAGGG-TCACTCG--TGACTC-TTGTT-CTGTCCTT-TATCAGTGT
T-------CTTTATAA---------------------------------CGACGGTTCAT
GC-----------------------------------------------GCGCCTAGGCT
C-GTACC-TGCGCGATGTTCTTTGTCGAAGAGGAATGCTACCTGGTTGATCCTGCCAGTA
GTCATATGCTTGTCTCAAAGATTAAGCCATG
>Senecio_scopolii
TGCGGAAGGATCATTGTCGAAACCTGCATAGCAGAACGACCTGTGAACATGTAACAAGAA
TTGGGTGTCTTTTGTGTC-----GGGCTTT-TGTCCAATTCTTA-GGATGCCCTGTTGAC
GTGCGT-CTCTAGAAA-GCCCTTTGGGTAA-CT-----------AAGGAT--GTCACGTC
GTC-ACAACAACAAACCCCC-AGCACGACACATG-CCAAGGAAATATAAA--C---TTAA
TAAGGGCTTG--TTTCATGCTT--TGTCGTT-CGCGGTGATT-TCATTCAATCTTGCTTC
TTGCT-AATCATAAATGACTCTCGGCAACTGATATCTCGGCTCACGCATCGATGAAGAAC
TTATCAAAATACGATACTTGGTGTGAATTGCATAATCCCGTGAACCATCGAGGTTTTGAA
CGTAAGTTGCGCCCGAAGCC---TTTTGGCTGAGGGCACGTCTGCCTGGGAGTCACACAT
CGCGTCGCCCCC---ATCAC-AC--CTCTT-GACGGGGATG-TTTGAATGGGGA-CGGAG
ATTGGTCTCCCGTTCC---TAAGGTGAGGTTGGCTGAAT-TTTGAGTC-CTCTTT-GACG
GATACACGATTAGTGATGGTTGACAAGACC----TTCTTATCGAGTTGTGTGTTCCAAGA
AGTAA-GGAA-TATCTCTTT-AACGACCCTAAAGTGTTGTCTCATGACGATGCTTCGACT
GCGACCCCAGGTCAGGCGGGACTACCCGCTGAGTTTAAGCATATCA--------------
------------------------------------------------------------
------------------------------------------------------------
------------------------------------------------------------
------------------------------------------------------------
------------------------------------------------------------
------------------------------------------------------------
------------------------------------------------------------
------------------------------------------------------------
-------------------------------
>Senecio_suaveolens
TGCGGAAGGATCATTGTCGAAACCTGCATAGCAGAACGACCTGTGAACATGTAAGAACAA
TTGGGTGTTCTAAGAAAC-----GGACTCT-TGTCCGATTCATA-GGATGCCATGTTGAC
GTGCTT-CTTTGGCAA-GCCCCTTGGGTTT-CT-----------AAGGAC--GTCATGTC
GGC-TCAACAACAAACCCCC-GGCACGGCATGTG-CCAAGGAAATATAAA--C---TTAA
GAAGAGCTTG--TTYYGTGCTT--CACCGTT-CGCGGTGATT-GCATTGAATCTTGCTTC
TTTAT-AAACATAAATGACTCTCGGCAACGGATATCTCGGCTCACGCATCGATGAAGAAC
GTAGCAAAATGCGATACTTGGTGTGAATTGCAGAATCCCGTGAACCATCGAGTTTTTGAA
CGCAAGTTGCGCCCGAAGCC---TTTTGGCCAAGGGCACGTCTGCCTGGGCGTCACACAT
CGCGTCGCCCCC---ATCAC-AC--CTCTT-GACGGGGATG-TTTGAATGGGGA-CGGAG
ATTGGTCTCCCGTTCC---TACGGTGCGGTTGGCTGAAT-TTTGAGTC-CTCTTC-GATG
GACGCACGATTAGTGGTGGTTGACAAGACC----TTCTTATCGAGTCGTGTGTTCCAAGG
AGTAG-GGTA-GATCTCTTT-AATGACCCTAATGTGTCGTCTAATGACGATGCTCCTACT
GCGACCCCAGGTCAGGCGGGACTACCCGCTGAGTTTAAGCATATCA--------------
--------------------------------------------------------TCTT
GTGTTGCATACCTAACTAATGGTATCG-TTTTGATTGATCGAAGCCTCTTTT-CGTCTTG
TGTTGCCTTT-GTGATGCATGAAGAACCTCGAAGCGGTCTCTATGTTCCACGATTTTCAA
GCTA--GTGTTTT-GATTTTGTGGCCCATTGAGTGT-TGCTTGGTTTCGTGGATACAGAA
CATGATTTG-GGCATAGGG-TC-CTTG--TGACTC-TT-TTTTTGTCCTC-TATCAGTGT
T-------CTTTATAA---------------------------------TGACTGTTCAT
GC-----------------------------------------------GCGCCTAGGCT
C-GTACC-TGCACGATGTTCTTTGTCGAAGAGGAATGCTACCTGGTTGATCCTGCCAGTA
GTCATATGCTTG-------------------
>Senecio_tauricolus
TGCGGAAGGATCATTGTCGAAACCTGCATAGCAGAACGACCTGTGAACATGTAACAACAA
TTGGGTGTTCTAAGTATT-----GGGCTTT-TGTCCGATTCCTA-GGATGCCATGTTGAC
GTGCGT-CTTTGGCAA-GCCCTTTGGGTTT-CT-----------AAGGAC--GTCACGTC
GAC-GCAACAACAAACCCCC-GGCACGGCATGTG-CCAAGGAAATATAAA--C---TTAA
GAAGGGCTTG--TTCCATGCTT--TGCCGTT-CGCGGTGATA-GCATTGAAACATGCTAC
TTTAT-AATCATAAACGACTCTCGGCAACGGATATCTTGGCTCACGCATCGATGAAGAAC
GTAGCAAAATGCGATACTTGGTGTGAATTGCA----------------------------
------------------------------------------------------------
------------------------------------------------------------
------------------------------------------------------------
------------------------------------------------------------
------------------------------------------------------------
----------------------------------------------CAACTTCCACCTGG
CTTACCTCCTCATTTATGCGTCAT-GACTTGTATTGTCTTGAGCGTATTGTGGGTTTCCT
GTGTTGCATACCTAACTAATGGTATCG-TTTTGATTGATTGAAGTCCCTTTT-TATCTTG
TGTTGCCTTT-GCGATGCATGATGAACCTCGAAGCGGTCTCCATGTTCCACCATGTTGAT
GCTA--GTGTTTT-GATGTTGTGGCCCATTGAGCGT-TGCTTGGTTTCATGGATACAGAA
CATAATTTG-GGCTTAGGG-TCACTCG--TGACTC-TTGTT-TTGTCCTT-TATCAGTGT
T-------CTTTATAA---------------------------------CGACGGTTCAT
GC-----------------------------------------------GCGCCTAGGCT
T-GTACC-TGCGCGATGTTCTTTGTCAAAGAGGAATGCTACCTGGTTGATCCTGCCAGTA
GTCATATGCTTGTCTCAAAGATTAAGCCATG
>Senecio_triodon
TGCGGAAGGATCATTGTCGAAACCTGCATAGTAGAACGACCTGTGAACATGTAA-AACAA
TCAGGTGTTCCAAGTTTC-----GGGCTYT-TGTTYGATTCCTA-GGATGCCATGTTGAC
GT-CGT-CTTTGGCAA-GCCCTTTGGGTTT-CT-----------AAGGAT--GTCACGTG
GAC-GCAACAACAA-CCCCC-GGCACGGCATGTG-CCAAGGAAATATAAA--C---YTAA
GAAGAGCTTG--TTCCATGYTT--TGCCGTT-TGCGGCKATT-KCATTGAATCTTGMTTC
TTTAT-AATCATAAACGACTCTCGGCAACGGATATCTTGGCTCACGCATCGATGAAGAAC
GTAGCAAAATGCGATACTTGGTGTGAATTGCAGAATCCCGTGAACCATCGAGTTTTTGAA
CGCAAGTTGCGCCCGAAGCC---TTTTGGCCGAGGGCACGTCTGCCTGGGCGTCAYACAT
CGCGTGGCCCCC---ATCAC-AC--CTCTT-RACGGGGATG-TTTGAATGGGGA-CGGAG
ATTGGTCTCCCGTTCCTTCTAAGGTACGGTTGGCTGAAT-TTTGAGTC-CTCTTY-GATG
GATGCACGATTAGTGGTGGTTGACAAGACC----TTCTTATCGAGTCGTGTGTTCCAAGA
AGTAA-GGAA-GATCTCTTT-AATGACCCTAATGTGTTGTCTCATGACGATGCTCTGATT
GCTACCCCAGGTCAGGTGGGACTACCCGCTGAGTTTAAGCATATCA-------------G
CATACCTCTTCATTTATGTCTCAT-GACTTGTATCGTCTTGAGCGTATTGTGGGTTTCCT
GTGTTGCATACCTAACTGATGGCATCG-TTTTGATTGATTGGAGTCCCTTTT-CGTCTTG
TGTTGCTTTT-GTGATGCATGATGAACTTTGAATCGGCCTCTATGTTCCACCATGTTGAT
GCTA--GTGTTTT-GATGTTGTGGCCCATTGAGTGT-TGCTTGGTTTCGTGGATACARAA
CATTATTTG-GGCATAGGG-TCACTTG--TGACTC-TTGTT-TTGTCCTT-TATCAGTGT
T-------CTTTATAA---------------------------------CGACGGTTCAT
GT-----------------------------------------------GCGCCTAGGCT
C-GTACC-TGCGCGATGTTCTTTGTCGAAGAGGAATGCTACCTGGTTGATCCTGCCAGTA
GTCATATGCTTGTCTCAAAGATTAAGCCA--
>Senecio_vestitus
TGCGGAAGGATCATTGTCGAAACCTGCATAGCAGAACGACCCGTGAACATGTAACAACAA
TTGGGTGTTCTTTGTATC-----GGGCTCT-TGTCCGATTCCTA-GGACGCCATGTTGGC
GCGCGT-CTTCGGCAA-GCCCTTTGGGTTT-CT-----------AAGGAC--GTCACGTT
GAC-GCAACAACAAACCCCC-GGCACGGCATGTG-CCAAGGAAATATAAA--C---TTAA
GAAGGGCTTG--TTCCATGCTT--TGCCGTT-CGCGGTGATT-GCATCGAATCTTGCTTC
TTTAT-AATCATAAACGACTCTCGGCAACGGATATCTCGGCTCACGCATCGATGAAGAAC
GTAGCAAAATGCGATACTTGGTGTGAATTGCAGAATCCCGTGAACCATCGAGTTTTTGAA
CGCAAGTTGCGCCCGAAGCC---TTTTGGCCGAGGGCACGTCTGCCTGGGCGTCACACAT
CGCGTCGCCCCC---ATCAC-AC--CTCTT-GACGGGGATG-TTTGAATGGGGG-CGGAG
ACTGGTCTCCCGTTCC---TAAGGTGCGGTTGGCTGAAT-TTTGAGTC-CTCTTC-GACG
GGCGCACGATTAGTGGTGGTTGACAAGACC----TTCTTATCGAGTCGTGTGTTCCAAGG
AGTAA-GGAA-TATCTCTGT-AATGACCCTAATGTGTTGTCTGATGACGATGCTCCGACT
GCGACCCCAGGTCAGGCGGGACTACCCGCTGAGTTTAAGCATATCA----------CTGG
CTTACCTCCTCAGTTATGCGTCAT-GACTTGTATCGTCTTGAGCGTATTGTGGGTTTCCT
GTGTTGCATACCTAACTAATGGAATCG-TTTTGGTTGATCGAAGTCCCTTTT-CATCATG
TTTTGCTTTT-GTGATGCATGATGAACCTTGAAGCGGTCTCTATGTTCCACCATGTTGAT
GCTA--CTGTGTT-TATGTTGTGGCCCATTGAGTGT-TGCTTGGTTTCATGGATACAGAA
CATGATTTG-GGCATAGTG-TCACTCG--TGACTC-TTGTT-TTGTCCTT-TATCGGTGT
T-------CTTTATAA---------------------------------CGACGGTTCAT
GC-----------------------------------------------GCGCCTAGGCT
C-GTACC-TGCGCGATGTTCTTTGTCGAAGAGGAATGCTACCTGGTTGATCCTGCCAGTA
GTCATATGCTTGTCTCAAAGATTAAGCCATG
>Senecio_viscosus
TGCGGAAGGATCATTGTCGAAACCTGCATAGCAGAACGACCTGTGAACATGTAACAACAA
TCGGGTGTTCTAGGCATT-----GGGCTCT-TGTCCGGTTCCTA-GGATGCCATGTTGAC
GTGCGT-CTTCANCAA-GACCCTTGGGTTTTCT-----------AAGGAC--GTCACGTT
GAC-ACAACAACAAACCCCC-GGCACGGCATGTG-CCAAGGAAATATAAA--C---TTAA
GAAAGGCTTG--TTCCACGCTT--TGTCGTT-CGCGGTGATT-GCGTTGAATCTTGCTTC
TTTAT-AATCATAAACGACTCTCGGCAACGGATATCTCGGCTCACGCATCGATGAAGAAC
GTAGCAAAATGCGATACTTGGTGTGAATTGCAGAATCCCGTGAACCATCGAGTTTTTGAA
CGCAAGTTGCGCCCGAAGCC---TTTTGGTCGAGGGCACGTCTGCCTGGGCGTCACACAT
CGCGTCGCCCCCC--ATCAC-AC--CTCTT-GACGGGNATG-TTTGAATGGGGAGTGGAG
ATTGGTCTCCCGTTCA---TAAGGTGCGGTTGGNTGAAT-TNTGAGTCGCTCTTCAGATG
GACGCACGATTAGTGGTGGTTGGAAAGACC----TTCTTATCGAGTCGTGTGATCCTAGG
AGTAA-GGAA-GATCTCTTT-AATGACCCTAATGTGTCGTCTCATGACGATGCTCCGACT
GCGACCC-AGGTCAG--------------------------------------------G
CATACCTCTTCATTTATGCGTCAT-GACTTGTATCGTCTTGAGCATATTGTGGGTTTCCT
GTGTTGCATACCTTTCTAATGGTATCG-TTTTGATTGATCGAAGTCCCTTTT-CATCTTG
TGTTGCCTTT-GCGATGCATGATGAACCTTGAGGCGGCCTCTATGTTCCACCACGTTGAT
GCTA--GTGTTTT-GATGTTGTGGCCCATTGAGCGT-TGCTTGGTTTCGTGGATACATAA
CATGATTTG-GGCATAGGG-TTACTCG--TGACTC-TTGTT-CTGTCCTT-TATTAGTGT
T-------CTTTAAAA---------------------------------CGACGGTTCAT
GT-----------------------------------------------GCGCCTAGGCT
C-GTACC-TGCGCGATGTTCTTTGTCGAAAAGGAATGCTACCTGGTTGATCCTGCCAGTA
GTCATATGCTTGTCTCAAAGATTAAGCCAT-
>Senecio_vulgaris
------------------------------------------------------------
------------------------------------------------------------
--------------AA-GACCCTTGGGTTTTCT-----------AAGGAT--GTCACGTT
GAC-ACAACAACAAACCCCC-GGCACGGCATGTG-CCAAGGAAATATAAA--C---ATAA
GAAGGGCTTG--TTCCATGCTT--TGCCGTT-CGCGGTGATT-GCGTTGGATCTTGCTTC
TTTAT-AATCATAAACGACTCTCGGCAACGGATATCTCGGCTCACGCATCGATGAAGAAC
GTAGCAAAATGCGATACTTGGTGTGAATTGCAGAATCCCGTGAACCATCGAGTTTTTGAA
CGCAAGTTGCGCCCGAAGCC---TTTTGGCCGAGGGCACGTCTGCCTGGGCGTCACACAT
CGCGTCGCCCCCA--ATCAC-AC--CTCTT-GACGGGGATG-CTTGAATGGGGAGCGGAG
ATTGGTCTCCCGCTCC---TAAGGTGCGGTTGGCTGAAT-TTTGAGTC-CTCTTC-GACG
GACGCACGATTAGTGGTGGTTGAAAAGACC----TTCTTATCGAGTCGTGTGATCCTGGA
AG-------A-TGTCTCTCT-AATGACCCTTATGTGTCGTCTCATGACGATGCTCCGACT
GCGACCC-AGGTCAGGC-----------------------------CAACTTCCACCTGG
CTTACCTCCTCATTTATGCGTCAT-GACTTGTATCGTCTTGAGCGTATTGTGGGTTTCCT
GTGTTGCCTACCTTTCTAATGGTATCG-TTTTGATTGATCGAAGTCCCTTTT-CATCTTG
TGTTGCCTTT-GCGATGCATGATGAACCTTGAGGCGGTCTCTATGTTCCACCACGTTGAT
GCTA--GTGTGTT-GATGTTGTGGCCCATTGAGTGT-TGCTTGGTTTCGTGGATACAGAA
CATGATTTG-GGCATAGGG-TTACTTG--TGACTC-TTGTT-CTGTCCTT-TATCAGTGT
T-------CTTTATAA---------------------------------CGACGGTTCAT
GC-----------------------------------------------GTGCCTAGGCT
C-GTACC-TGCGCGATGTTCTTTGTCGAAGAGGAATGCTACCTGGTTGATCCTGCCAGTA
GTCATATGCTTGTCTCAAAGATTAAGCCATG
>Senecio_changii_1
TGCGGAAGGATCATTGTCGAAACCTGCATAGCAGAACGACCTGTGAACATGTAACAACAA
TCGGKTGTTCTAAGTATC-----GGGCTCT-TGTCCGATTCCTA-GGATGCCTTGTTGGC
GTGCGT-CTTTGGGWA-GCCCCTTGGGTTT-CT-----------AAGGAC--GTCATGTC
GAC-GCAACAACAAACCCCC-GGCACGGCATGTG-CCAAGGAAATATAAA--C---TTAA
GAAGAGCTTG--TTCCATGCTT--TGCCGTT-CGCGGTGATT-GCATTGAACCTTGCTTC
TTTAT-AATCATAAACGACTCTCGGCAACGGATATCTCGGCTCACGCATCGATGAAGAAC
GTAGCAAAATGCGATACTTGGTGTGAATTGCAGAATCCCGTGAACCATCGAGTTTTTGAA
CGCAAGTTGCGCCCGAAGCC---TTTTGGCTGAGGGCACGTCTGCCTGGGCGTCACACAT
CGCGTCGCCCCC---ATCAC-AC--CTCTT-GACGGG-ATG-TTTGAATGGGGA-CGGAG
ATTGGTCTCCCGTTCC---TACGGTGCGGTTGGCTGAAT-TTTGAGTC-CTCTTT-GATG
GACGCACGATTAGTGGTGGTTGACAAGACC----TTCTTATCGAGTCGTGTGTTCCAAGG
AGTAA-GGAA-GATCTCTTT-AATGACCCTAATGTGTCGTCTCATGAYGATACTCCGACT
GCGACCCCAGGTCAGGCGGGACTACCCGCTGAGTTTAAGCATATCACAACTTCCACCTGG
CTTACCTCCTCATTTATGCGTCAT-GACTTGTATCGTCTTGAGCGTATTGTGGGTTTCCT
GTATTGCATACCTAACTAATGGTATCR-TTTTGATTTATCGAAGTCCMTTTT-CGTCTTG
TGTTGCCTTT-GCGACRCACGATGAACCTYGAAGCGGTCTCTATGTTCCACCACGTTGAT
GCWA--GTGTTTT-GATGTTGTGGCCCATTGAGTGT-TGCTTGGTTTCGTGGATACAGAA
CATGATTTG-GGCATAGGG-TCATTTG--TGACTC-TTGTT-CTGTCCTT-TATCAGTGT
T-------CTTTATAA---------------------------------CGACGGTTCAT
GC-----------------------------------------------GCGCCTAGGCT
C-GTACC-TGCGCGATGTTCTTTGTCGAAGAGGAATGCTACCTGGTTGATCCTGCCAGTA
GTCATATGCTTGTCTCAAAGATTAAGCCATG
>Senecio_changii_2
TGCGGAAGGATCATTGTCGAAACCTGCATAGCAGAACGACCTGTGAACATGTAACAACAA
TCGGKTGTTCTAAGTATC-----GGGCTCT-TGTCCGATTCCTA-GGATGCCTTGTTGGC
GTGCGT-CTTTGGGAA-GCCCCTTGGGTTT-CT-----------AAGGAC--GTCATGTC
GAC-GCAACAACAAACCCCC-GGCACGGCATGTG-CCAAGGAAATATAAA--C---TTAA
GAAGAGCTTG--TTCCATGCTT--TGCCGTT-CGCGGTGATT-GCATTGAACCTTGCTTC
TTTAT-AATCATAAACGACTCTCGGCAACGGATATCTCGGCTCACGCATCGATGAAGAAC
GTAGCAAAATGCGATACTTGGTGTGAATTGCAGAATCCCGTGAACCATCGAGTTTTTGAA
CGCAAGTTGCGCCCGAAGCC---TTTTGGCTGAGGGCACGTCTGCCTGGGCGTCACACAT
CGCGTCGCCCCC---ATCAC-AC--CTCTT-GACGGG-ATG-TTTGAATGGGGA-CGGAG
ATTGGTCTCCCGTTCC---TACGGTGCGGTTGGCTGAAT-TTTGAGTC-CTCTTT-GATG
GACGCACGATWAGTGGTGGTTGACAAGACC----TTCTTATCGAGTCGTGTGTTCCAAGG
AGTAA-GGAA-GATCTCTTT-AATGACCCTAATGTGTCGTCTCATGAYGATACTCCGACT
GCGACCCCAGGTCAGGCGGGACTACCCGCTGAGTTTAAGCATATCACAACTTCCACCTGG
CTTACCTCCTCATTTATGCGTCAT-GACTTGTATCGTCTTGAGCGTATTGTGGGTTTCCT
GTATTGCATACCTAACTAATGGTATCR-TTTTGATTTATYGAAGTCCMTTTT-CGTCTTG
TGTTGCCTTT-GCGACRCACGATGAACCTYGAAGCGGTCTCTATGTTCCACCACGTTGAT
GCWA--GTGTTTT-GATGTTGTGGCCCATTGAGTGT-TGCTTGGTTTCGTGGATACAGAA
CATGATTTG-GGCATAGGG-TCATTTG--TGACTC-TTGTT-CTGTCCTT-TATCAGTGT
T-------CTTTATAA---------------------------------CGACGGTTCAT
GC-----------------------------------------------GCGCCTAGGCT
C-GTACC-TGCGCGATGTTCTTTGTCGAAGAGGAATGCTACCTGGTTGATCCTGCCAGTA
GTCATATGCTTGTCTCAAAGATTAAGCCATG
>Senecio_changii_3
TGCGGAAGGATCATTGTCGAAACCTGCATAGCAGAACGACCTGTGAACATGTAACAACAA
TCGGKTGTTCTAAGTATC-----GGGCTCT-TGTCCGATTCCTA-GGATGCCTTGTTGGC
GTGCGT-CTTTGGGWA-GCCCCTTGGGTTT-CT-----------AAGGAC--GTCATGTC
GAC-GCAACAACAAACCCCC-GGCACGGCATGTG-CCAAGGAAATATAAA--C---TTAA
GAAGAGCTTG--TTCCATGCTT--TGCCGTT-CGCGGTGATT-GCATTGAACCTTGCTTC
TTTAT-AATCATAAACGACTCTCGGCAACGGATATCTCGGCTCACGCATCGATGAAGAAC
GTAGCAAAATGCGATACTTGGTGTGAATTGCAGAATCCCGTGAACCATCGAGTTTTTGAA
CGCAAGTTGCGCCCGAAGCC---TTTTGGCTGAGGGCACGTCTGCCTGGGCGTCACACAT
CGCGTCGCCCCC---ATCAC-AC--CTCTT-GACGGG-ATG-TTTGAATGGGGA-CGGAG
ATTGGTCTCCCGTTCC---TACGGTGCGGTTGGCTGAAT-TTTGAGTC-CTCTTT-GATG
GACGCACGATTAGTGGTGGTTGACAAGACC----TTCTTATCGAGTCGTGTGTTCCAAGG
AGTAA-GGAA-GATCTCTTT-AATGACCCTAATGTGTCGTCTCATGAYGATACTCCGACT
GCGACCCCAGGTCAGGCGGGACTACCCGCTGAGTTTAAGCATATCACAACTTCCACCTGG
CTTACCTCCTCATTTATGCGTCAT-GACTTGTATCGTCTTGAGCGTATTGTGGGTTTCCT
GTATTGCATACCTAACTAATGGTATCR-TTTTGATTTATCGAAGTCCMTTTT-CGTCTTG
TGTTGCCTTT-GCGACRCACGATGAACCTYGAAGCGGTCTCTATGTTCCACCACGTTGAT
GCWA--GTGTTTT-GATGTTGTGGCCCATTGAGTGT-TGCTTGGTTTCGTGGATACAGAA
CATGATTTG-GGCATAGGG-TCATTTG--TGACTC-TTGTT-CTGTCCTT-TATCAGTGT
T-------CTTTATAA---------------------------------CGACGGTTCAT
GC-----------------------------------------------GCGCCTAGGCT
C-GTACC-TGCGCGATGTTCTTTGTCGAAGAGGAATGCTACCTGGTTGATCCTGCCAGTA
GTCATATGCTTGTCTCAAAGATTAAGCCATG
>Stilpnogyne_bellidioides
TGCGGAAGGATCATTGTCGAAACCTGCATAGCAGAACGACCTGTGAACATGTAACAACGT
TTGGGTGTCCTTGGTATT-----GGGCACT-TGTCCGATTCTTT-GGATGCCACGTTGAT
GTGCGTTCTT-GGTAAAGCCCTTTGGG-TC-CC-----------AAAGAT--GTCACATC
GGCAAAAACAACAA-CCCCC-GGCACGGCATGTG-CCAAGGAAAAATAAA--C---TTAA
AAAGGGCTTG--TATCGTGCTT--CATCGTT-CGCGGTGATT-ACATTGTATCTTGCTTC
TTTAT-AATAACAAACGACTCTCGGCAACGGATATCTCGGCTCACGCATCGATGAAGAAC
GTAGCAAAATGCGATACTTGGTGTGAATTGCAGAATCCCGTGAACCATCGAGTTTTTGAA
CGCAAGTTGCGCCCGAAGCC---TTTTGGCCGAGGGCACGTCTGCCTGGGCGTCACACAT
CGCGTCACCCCTCC-AACAC-AC--CTCTT-CATGGGGATG-TTGTAGTGGGGG-TGGAG
ATTGGTCTCCCGTTCC---TATGGTGCGGTTGGCTAAAA-TAAGAGTC-CCCTTC-GACG
GACGCACGATTAGTGGTGGTTTTCAAGACC----CTCTTATCGAGTCGTGTGCTCAAAGG
AGTAA-GGAAATAACTCTTC-AATGACCCTATTGTGTCGTCTAGT-ACGATGCTT-----
----------------------------------------------CAACTTCCACCTGG
CATACCTCTTCAGTTATGCGTCAA-GGGTTGTATCCTTTTGAGCGTATTGTGGGTTTCCT
GTGCTGAATTCCAGTTAGATGGTATCG-TTTTGGATGATTGAAGTCCCTTTT-CATCTTG
TGTTGCCTTT-GTGATTCAAGATGAACTCTGAAGTGGTCTCTATGTTCCACTATGTCGAT
GCAA--ATGCATT-GATGTTGTGGCCCATTGAGCGT-TGCTTGGTATCCTGGATACGGAA
CATTATGTG-GGCATGGAG-TCTTTTA--TGGCTC-TTGTT-TTGTCCTC-GTTCAGTGT
T-------CTTCGAAA---------------------------------CGACAGTTCAT
GC-----------------------------------------------GCGCCTAGGCT
C-GTACC-TGCGCGATGAACTTTGTCAAAGACGAATGCTACCTGGTTGATCCTGCCAGTA
GTCATATGCTTGTCTCAAAGATTAAGCCATG
>Synotis_nagensium
TGCGGAAGGATCATTGTCGAAACCTGCATAGCAGAACAACTTGTGAACATGTAAAAACAA
TTGGGTGTCCTT-GTATC-----GGGCTCT-TGTCTGATTCTTT-GGATGCCACGTTGAT
GTGGGT-CTTTAGCAA--------GGG-TC-CT-----------AAGGAT--GTCACATT
GGC-ACAACAACCA-CCCCC-GGCACAGCATGTG-CCAAGGAAAAATAAA--C---TTAA
GAAGGGCTTG--TACCATTTCCT-CACCGTT-CGTGGTGATT-GCATGGAATCTTGCTTC
TTTAA-AATCATAAACGACTCTCGGCAACGGATATCTCGGCTCACGCATCGATGAAGAAC
GTAGCAAAATGCGATACTTGGTGTGAATTGCAGAATCCCGTGAACCATCGAGTTTTTGAA
CGCAAGTTGCGCCCGAAGCC---TTTTGGCCAAGGGCACGTCTGCCTGGGCGTCACACAT
CGTGTCGCCCCCC--GTAAC-AC--CTTTT-GACGGGGATG-TTTGAATGGGGGGCGGAG
ATTGGTCTCCCGTT-C---TATGGTGCGGTTGGCTAAAA-TAGGAGTC-CCTTTT-GACG
GACGCATGATTAGTGGTGGTTGACAAGACC----TTCTTATCGAGTCGTGCGTTCTAAAG
AGTAA-GGAA-GATCTCTTC-AATGACCC-AATGCGTCGTCTTGTGACGATGCTTCGACT
GCGACCC-AGGTCAGGCGG-----------------------------------------
-----------------------------TGTATCGTCTTGAGCGTTTTGTGGGTTTCCT
GTGTTGCATACCTAATTGATGGTATTG-TTTTGGATGATCAAAGTCCCTTTT-CGTCTTG
TGTTGCATTT-GTGACACGTGATGAACCCCGAAGTGGTCTCTGTGTTCCATCATGTTGAT
GCAA--ATGCATT-GATGTTGTGGCGCATTGAGTGT-TGCTTGGTATTCTGGATACGGAA
CATTATGGG-GGCATGGGG-TCTCTCA--TGACTC-TTGTT-TTGTCCTT-GTTCAGTGT
T-------CTTTAAAA---------------------------------TGACGGTCCAT
GC-----------------------------------------------ACGCCTAGGCT
C-GTACC-TGCGTGATGTTCTTTGTCAAAGAGGAATGCTACCTGGTTGATCCTGCC----
-------------------------------
>Zemisia_discolor
TGCGGAAGGATCATTGTCGAAACCTGCATAGCAGAACGACCCGTGAACATGTAACAACAT
TTGGGTGTCCTTGGTATT-----GGGCACT-TGTCTGATTCTTT-GGATGCCAAGTTGAT
GTGTGT-CTTTGGTAA-GCCCTTACGG-CC-CT-----------AAGGATATGTCACATT
GGC-AAAACAATAA-CCCCC-GGCACAGCATGTG-CCAAGGAAAAATAAA--C---TTAA
AAAGGGCTTG--TGTCGTGCTT--CATTGTT-TGCGGTGATT-GCAGGGCATCTTGTTTC
TTTAT-AATCACAAACGACTCTCGGCAACGGATATCTCGGCTCACGCATCGATGAAGAAC
GTAGCAAAATGCGATACTTGGTGTGAATTGCAGAATCCCGTGAATCATCGAGTTTTTGAA
CGCAAGTTGCGCTTGAAGCC---TTTTGGCTGAGGGCACGTCTGCCTGGGCGTCACACAT
CGTGTCACCTCCC--GTCAC-AC--CTCTA-GATGGGGATG-TTGTAGTGGGGG-TGGAG
ATTGGTCTCCCGTTTT---TAAGGTGCGGTTGGCTAAAAATTGGAGTC-CCCTTT-GAAG
GATGCATGATTAGTGGTGGTTGACAAGACC----CTCTTATTGAGTTGTGTGTTCAAAGG
AG----GGAA-GATCTCTTT-GATGACCCAAATGTGTCGTCTTGT-ATGATGCTTAGACA
G-----------------------------------------------------------
------------------------------------------------------------
------------------------------------------------------------
------------------------------------------------------------
------------------------------------------------------------
------------------------------------------------------------
------------------------------------------------------------
------------------------------------------------------------
------------------------------------------------------------
-------------------------------
