# Supplementary material for: Senecio changii (Asteraceae: Senecioneae), a New Species from Sichuan, China
Source: PLoS One. 2016 Apr 6;11(4):e0151423. doi: 10.1371/journal.pone.0151423 (PMC4822971; doi:10.1371/journal.pone.0151423)
Supplement: S1 Table — (XLSX) [file pone.0151423.s004.xlsx]

## Sheet: Sheet1
Species	ITS	Voucher for ITS sequence	ETS	Voucher for ETS sequence
Abrotanella emarginata (Gaudich.) Cass.	EF538143	R.N.P. Goodall & J. Wood 3352	GU818108	R.N.P. Goodall & J. Wood 3352
Adenostyles alpina Bluff & Fingerh.	EF538146	C. H. Uhink 98-189a	GU818110	Schwerdtfeger 12251
Arrhenechthites mixta (A. Rich.) Belcher	EF538156	M.E. Lawrence 1308	GU818116	M.E. Lawrence 1308
Capelio caledonica B. Nord.	GU818508	Nordenstam 9644	GU818130	Nordenstam 9644
Chersodoma jodopappa (Sch. Bip.) Cabrera	EF538167	I. Hensen 2617	GU818136	I. Hensen 2617
Cineraria abyssinica Sch. Bip. ex A. Rich.	GU818512	Pelser cult. 208	GU818138	Pelser cult. 208
Crassocephalum crepidioides (Benth.) S. Moore	AF459968	Pelser cult. 354	GU818144	Pelser cult. 354
Crocidium multicaule Hook.	GU818541	B. Bartholomew 5749	GU818146	B. Bartholomew 5749
Dauresia alliariifolia (O. Hoffm.) B. Nord. & Pelser	AF457413	Mueller & Tilson 907	GU818148	Mueller & Tilson 907
Dendrophorbium bomanii (R.E. Fr.) C. Jeffrey	EF538181	M. Dematteis & G. Seijo 722	GU818150	M. Dematteis & G. Seijo 722
Dolichoglottis lyallii ( Hook. f. ) B. Nord.	GU818546	A. Strid 22172	GU818153	A. Strid 22172
Emilia coccinea (Sims) G. Don	AF459966	Pelser cult. 126	GU818159	Pelser cult. 126
Garcibarrigoa telembina (Cuatrec.) Cuatrec.	EF538211	L. Holm-Nielsen et al. 6211	GU818170	L. Holm-Nielsen et al. 6211
Homogyne alpina Cass.	GU817576	C.H. Uhink 98-56	GU818183	C.H. Uhink 98-56
Io ambondrombeensis (Humbert) B. Nord.	GU818559	S.T. Malcomber et al. 1380	GU818188	S.T. Malcomber et al. 1380
Jacobaea vulgaris Gaertn.	AF459941	Pelser cult. 6	GU818190	Pelser cult. 6
Jessea multivenia (Benth.) H. Rob. & Cuatrec.	EF538246	B. Nordenstam 9161	GU818191	R. Liesner & E. Judziewicz 14750
Kleinia neriifolia Haw.	GU818568	Pelser cult. 216	GU818192	Pelser cult. 216
Lachanodes arborea (Roxb.) B. Nord.	GU818574	R. Cairns-Wicks s.n.	GU818193	R. Cairns-Wicks s.n.
Leonis trineura (Griseb.) B. Nord.	EF538249	Smith et al. 3238	GU818196	Smith et al. 3238
Lepidospartum burgessii B.L. Turner	EF538250	R.D. Worthington 12382	GU818197	R.D. Worthington 12382
Ligularia stenocephala (Maxim.) Matsum. & Koidz.	AF459961	R.R. Kowal 3092	GU818198	R.R. Kowal 3092
Luina hypoleuca Benth.	GU818593	W. Greuter 17706	GU818201	W. Greuter 17706
Nesampelos lucens (Poir.) B. Nord.	EF538266	Zanoni 45570	GU818213	Zanoni 45570
Nordenstamia kingii (H. Rob. & Cuatrec.) B. Nord.	EF538267	B. Stahl 5572A	GU818215	B. Stahl 5572A
Oldfeltia polyphlebia (Griseb.) B. Nord. & Lundin	EF538271	B. Nordenstam & R. Lundin 340	GU818216	B. Nordenstam & R. Lundin 340
Othonna capensis L.H. Bailey	AF459960	Pelser cult. 106	GU818218	Pelser cult. 106
Packera eurycephala (Torr. & A. Gray) W.A. Weber & Á. Löve	GU818608	M.A. Vincent 8581	GU818219	M.A. Vincent 8581
Pentacalia arborea (Kunth) H. Rob. & Cuatrec.	EF538283	B. Ollgaard & H. Balslev 8298	GU818225	B. Ollgaard & H. Balslev 8298
Pippenalia delphiniifolia (Rydb.) McVaugh	GU818627	Spellenberg & Bacon 11048	GU818230	D.E. Breedlove & F. Almeda 59032
Psacaliopsis purpusii (Greenm. ex Brandegee) H. Rob. & Brettell	GU818629	Panero et al. 2607	GU818235	Panero et al. 2607
Roldana suffulta (Greenm.) H. Rob. & Brettell	GU818631	Rzedowski 36569	GU818246	Rzedowski 36569
Senecio algens Wedd.	EF538296	S.G. Beck 2879	GU818249	S.G. Beck 2879
Senecio arnicoides Hook. & Arn.	EF538298	O. Zoellner 3474	GU818250	O. Zoellner 3474
Senecio cadiscus B. Nord. & Pelser	GU818506	Rourke 1118	GU818128	P. Goldblatt & J. Manning 10690
Senecio chilensis Less.	EF538313	O. Zollner 2958	GU818254	O. Zollner 2958
Senecio crusoei Pelser	EF538290	T. Stussey 6560	GU818242	T. Stussey 6560
Senecio ctenophyllus Phil.	EF538322	O. Zoellner 3959	GU818255	O. Zoellner 3959
Senecio culcitioides Wedd.	EF538312	B. Ollgaard & H. Balslev 8822	GU818253	B. Ollgaard & H. Balslev 8822
Senecio doria L.	AF459946	Pelser cult. 129
Senecio doronicum (L.) L.	JX895355	J. Calvo 4000
Senecio elegans L.	GU818642	Cron & Goodman 687	GU818257	Cron & Goodman 687
Senecio fistulosus Poepp. ex Less.	EF538335	S.G. Beck & M. Liberman 9672	GU818258	S.G. Beck & M. Liberman 9672
Senecio flaccidus Less.	EF538336	J. Thuret s.n.	GU818259	J. Thuret s.n.
Senecio gayanus DC.	GU818649	M. Rosas 2157	GU818261	M. Rosas 2157
Senecio gramineus Harv.	GU818650	F.K. Hoener 2104	GU818262	F.K. Hoener 2104
Senecio gregorii F. Muell.	GU818651	D.E. Albrecht 7091	GU818263	D.E. Albrecht 7091
Senecio hieracium J. Rémy	GU818652	M. Baeza & L. Finot 3695	GU818265	M. Baeza & L. Finot 3695
Senecio hypsobates Wedd	EF538348	B. Ollgaard & H. Balslev 9863	GU818268	B. Ollgaard & H. Balslev 9863
Senecio ilicifolius L.	GU818662	Cron & Goodman 686	GU818269	Cron & Goodman 686
Senecio involucratus (Kunth) DC.	EF538150	B. Nordenstam 9438
Senecio nemorensis L.	AF459937	Pelser cult.102	GU818278	Pelser cult.102
Senecio oerstedianus Benth.	EF538362	B. Nordenstam 9160	GU818281	B. Nordenstam 9160
Senecio roseus Sch. Bip.	EF538373	J. Garcia P. 250	GU818292	J. Garcia P. 250
Senecio scopolii Hoppe & Hornsch. ex Bluff & Fingerh.	JX895384	J. Calvo 4715
Senecio suaveolens (L.) Elliott	EF538222	D.C. Dister s.n.	GU818298	D.C. Dister s.n.
Senecio tauricolus V.A. Matthews	GU817570	Budak et al. 1735	GU818301	Budak et al. 1735
Senecio triodon Phil.	GU818707	F. Luebert & S. Teillier 2266	GU818303	F. Luebert & S. Teillier 2266
Senecio vestitus P.J. Bergius	GU818708	W. Greuter 21766	GU818305	W. Greuter 21766
Senecio viscosus L.	AF459925	P.B. Pelser 300	GU818306	P.B. Pelser 300
Senecio vulgaris L.	AF459924	Pelser cult. 188	JN789732	Pelser cult. 188
Senecio changii C. Ren & Q. E. Yang 1	KU499905	C. Ren et al. WL146	KU499902	C. Ren et al. WL146
Senecio changii C. Ren & Q. E. Yang 2	KU499906	C. Ren et al. WL146	KU499903	C. Ren et al. WL146
Senecio changii C. Ren & Q. E. Yang 3	KU499907	C. Ren et al. WL146	KU499904	C. Ren et al. WL146
Stilpnogyne bellidioides DC.	GU818721	P. Goldblatt & L. Porter 11729	GU818313	P. Goldblatt & L. Porter 11729
Synotis nagensium (C.B. Clarke) C. Jeffrey & Y. L. Chen	AF459922	Bartholomew et al. 1991	GU818315	Bartholomew et al. 1991
Zemisia discolor (Sw.) B. Nord.	EF538416	G.L. Webster et al. 8420
Note that four samples with different vouchers for ITS and ETS are indicated in red.
